# Supplementary material for: Genome-Wide and Locus-Level Analyses Reveal Modest, Heterogeneous Genetic Sharing Between Alzheimer’s Disease and Myasthenia Gravis
Source: Int J Mol Sci. 2026 May 26;27(11):4792. doi: 10.3390/ijms27114792 (PMC13256370; doi:10.3390/ijms27114792)
Supplement: Supplementary file 1 [file ijms-27-04792-s001.zip]

Archive with 3 entries (3 files):
- Supplementary Note_S1_methods.pdf
- Supplementary_figures.pdf
- Supplementary_Tables.xlsx
