# Supplementary material for: Genome-Wide and Locus-Level Analyses Reveal Modest, Heterogeneous Genetic Sharing Between Alzheimer’s Disease and Myasthenia Gravis
Source: Int J Mol Sci. 2026 May 26;27(11):4792. doi: 10.3390/ijms27114792 (PMC13256370; doi:10.3390/ijms27114792)
Supplement: Supplementary file 1 [file ijms-27-04792-s001.zip › Supplementary_Tables.xlsx]

## Sheet: ST-1
		Supplementary Table S1: Description of GWAS data analysed in this study with links to the source
	S/N	Traits	Trait description	Ancestry	Cases	Control	Sample	Reference	weblink
				European
	A	Alzheimer's disease
	1	Alzheimer's disease	Summary data for GWAS of Alzheimer's diseases comprising of clinically diagnosed cases and AD-by-proxy cases		71880	383378	455258	Jansen, I. E. et al. Genome-wide meta-analysis identifies new loci and functional pathways influencing Alzheimer’s disease risk. Nature genetics 51, 404-413 (2019).	https://ctg.cncr.nl/documents/p1651/AD_sumstats_Jansenetal_2019sept.txt.gz
	2	Alzheimer's disease	Summary data for GWAS of Alzheimer's diseases comprising of clinically diagnosed cases		17008	37154	54162	Lambert, J.C., et al., Meta-analysis of 74,046 individuals identifies 11 new susceptibility loci for Alzheimer's disease. Nat Genet, 2013. 45(12): p. 1452-8.	http://ftp.ebi.ac.uk/pub/databases/gwas/summary_statistics/GCST002001-GCST003000/GCST002245/IGAP_summary_statistics.zip
	B	Myasthenia gravis (MG)
	3	MG	Summary data for GWAS of MG		5708	432028	437736	Braun, A. et al. Genome-wide meta-analysis of myasthenia gravis uncovers new loci and provides insights into polygenic prediction. Nature Communications 15, 9839 (2024). https://doi.org/10.1038/s41467-024-53595-6	https://ftp.ebi.ac.uk/pub/databases/gwas/summary_statistics/GCST90432001-GCST90433000/GCST90432156/GCST90432156.tsv
	4	Late-onset MG	Summary data for GWAS of late onset MG		2404	64103	66507	Braun, A. et al. Genome-wide meta-analysis of myasthenia gravis uncovers new loci and provides insights into polygenic prediction. Nature Communications 15, 9839 (2024). https://doi.org/10.1038/s41467-024-53595-6	https://ftp.ebi.ac.uk/pub/databases/gwas/summary_statistics/GCST90432001-GCST90433000/GCST90432158/GCST90432158.tsv
	5	Early-onset MG	Summary data for GWAS of early onset MG		1391	22407	23798	Braun, A. et al. Genome-wide meta-analysis of myasthenia gravis uncovers new loci and provides insights into polygenic prediction. Nature Communications 15, 9839 (2024). https://doi.org/10.1038/s41467-024-53595-6	https://ftp.ebi.ac.uk/pub/databases/gwas/summary_statistics/GCST90432001-GCST90433000/GCST90432157/GCST90432157.tsv
		Table: Descriptive summary of eQTL datasets utilised
		QTL category	QTL study	QTL name	Sample size	Tissue	Tissue or cell type	Reference	URL
		eQTL	eQTLGen	eQTLGen	31684	Blood	Blood	Võsa, U. et al. Nat Genet. 2021	https://www.nature.com/articles/s41588-021-00913-z
			BrainMeta	eQTL_BrainMeta	2865	Brain	Brain	Qi, T. et al. Nat Genet. 2022	https://www.nature.com/articles/s41588-022-01154-4
				eQTL_GTEx_Brain_Amygdala	152	Brain	Brain Amygdala
				eQTL_GTEx_Brain_Anterior_cingulate_cortex_BA24	176	Brain	Brain Anterior cingulate cortex BA24
				eQTL_GTEx_Brain_Caudate_basal_ganglia	246	Brain	Brain Caudate basal ganglia
				eQTL_GTEx_Brain_Cerebellar_Hemisphere	215	Brain	Brain Cerebellar Hemisphere
				eQTL_GTEx_Brain_Cerebellum	241	Brain	Brain Cerebellum
				eQTL_GTEx_Brain_Cortex	255	Brain	Brain Cortex
				eQTL_GTEx_Brain_Frontal_Cortex_BA9	209	Brain	Brain Frontal Cortex BA9
				eQTL_GTEx_Brain_Hippocampus	197	Brain	Brain Hippocampus
				eQTL_GTEx_Brain_Hypothalamus	202	Brain	Brain Hypothalamus
				eQTL_GTEx_Brain_Nucleus_accumbens_basal_ganglia	246	Brain	Brain Nucleus accumbens basal ganglia
				eQTL_GTEx_Brain_Putamen_basal_ganglia	205	Brain	Brain Putamen basal ganglia
				eQTL_GTEx_Brain_Spinal_cord_cervical_c-1	159	Brain	Brain Spinal cord cervical c-1
				eQTL_GTEx_Brain_Substantia_nigra	139	Brain	Brain Substantia nigra
				eQTL_GTEx_Whole_Blood	755	Whole Blood	Whole Blood

## Sheet: ST-2
		Supplementary Table S2: Genome-wide overlap between AD and MG
		A: Genome-wide genetic correlation between Alzheimer’s disease and myasthenia gravis
		AD GWAS Source	Comparison	Model	rg	SE	P-value
		AD-1 (Jansen et al.14)	AD vs MG	Full genome	0.11	0.047	2.07 × 10-2
				Excluding APOE	0.11	0.051	3.62 × 10-2
				Excluding APOE + MHC	0.12	0.052	2.18 × 10-2
			AD vs Early-onset MG	Full genome	0.1	0.09	2.89 × 10-1
				Excluding APOE	0.09	0.1	3.69 × 10-1
				Excluding APOE + MHC	0.09	0.1	3.69 × 10-1
			AD vs Late-onset MG	Full genome	0	0.08	9.82 × 10-1
				Excluding APOE	0	0.09	9.61 × 10-1
				Excluding APOE + MHC	0	0.09	9.61 × 10-1
		AD-2 (Lambert et al.15)	AD vs MG	Full genome	0.09	0.045	3.85 × 10-2
				Excluding APOE	0.1	0.047	4.01 × 10-2
				Excluding APOE + MHC	0.1	0.047	4.01 × 10-2
			AD vs Early-onset MG	Full genome	0.02	0.1	8.06 × 10-1
				Excluding APOE	0.02	0.11	8.52 × 10-1
				Excluding APOE + MHC	0.02	0.11	8.52 × 10-1
			AD vs Late-onset MG	Full genome	0.05	0.09	5.87 × 10-1
				Excluding APOE	0.04	0.09	6.37 × 10-1
				Excluding APOE + MHC	0.04	0.09	6.37 × 10-1
		EOMG	EOMG vs MG	Full genome	0.61	0.11	9.83 × 10-9
		LOMG	LOMG vs MG	Full genome	0.83	0.18	2.20 × 10-6
		EOMG	EOMG vs LOMG	Full genome	0.36	0.16	2.40 × 10-2
		B: SECA results assessing SNP effect concordance between AD and MG
		Trait 1	Trait 2	Test for SNP effect concordance (OR > 1, P < 0.05
				Direction	SNP sets ratio c	Ppermuted d
		Including APOE Region
		AD (Jansen et al)	MG	+	113/144	0.003
		MG	AD (Jansen et al)	+	92/144	0.003
		AD (Lambert et al)	MG	+	55/144	0.164
		MG	AD (Lambert et al)	+	17/144	0.076
		Excluding APOE Region
		AD (Jansen et al)	MG	+	113/144	0.0009
		MG	AD (Jansen et al)	+	110/144	0.002
		AD (Lambert et al)	MG	+	52/144	0.146
		MG	AD (Lambert et al)	+	18/144	0.071
		AD: Alzheimer's disease
		MG: Myasthenia gravis
		SNP: Single nucleotide polymorphism
		P: P-value
		OR: Odds ratio
		EOMG: Ealrly-onset MG
		LOMG: Late-onset MG

## Sheet: ST-3
	Supplementary Table S3: LDSC-SEG tissue enrichment for AD and MG
	MG
	Name	Coefficient	Coefficient_std_error	Coefficient_P_value
	Whole_Blood	1.94345e-09	5.78824e-10	0.000393133
	Cells_EBV-transformed_lymphocytes	1.29197e-09	5.73127e-10	0.0120903
	A15.382.520.604.800.Palatine.Tonsil	1.45465e-09	6.4654e-10	0.0122278
	Lung	1.51767e-09	6.87566e-10	0.0136463
	A11.118.637.555.567.562.440.Precursor.Cells..B.Lymphoid	1.32635e-09	6.09823e-10	0.0148161
	A15.382.490.555.567.Lymphocytes	1.41144e-09	6.63154e-10	0.0166529
	Spleen	1.33095e-09	6.37561e-10	0.0184184
	A11.118.637.555.567.569.200.700.T.Lymphocytes..Regulatory	1.12366e-09	6.24376e-10	0.0359575
	A15.145.229.Blood.Cells	1.14452e-09	6.38635e-10	0.0365562
	A15.145.229.637.555.567.569.200.CD4.Positive.T.Lymphocytes	1.12254e-09	6.29757e-10	0.0373336
	A11.118.637.555.567.569.T.Lymphocytes	1.17269e-09	6.71151e-10	0.0402937
	Adipose_Subcutaneous	7.54431e-10	4.52622e-10	0.0477771
	AD
	A15.382.Immune.System	2.02449e-09	7.02191e-10	0.00196885
	A15.382.680.Phagocytes	4.26492e-09	1.59755e-09	0.00379634
	A15.378.316.Bone.Marrow.Cells	4.52865e-09	1.71956e-09	0.00422422
	A15.382.490.315.583.Neutrophils	3.05273e-09	1.21662e-09	0.00605035
	A15.382.812.260.Dendritic.Cells	4.16867e-09	1.70208e-09	0.00715948
	A15.378.316.580.Monocytes	4.17188e-09	1.7729e-09	0.00930796
	A15.382.812.Mononuclear.Phagocyte.System	3.69985e-09	1.66308e-09	0.0130509
	Whole_Blood	3.49501e-09	1.63313e-09	0.0161747
	A15.145.229.Blood.Cells	1.97929e-09	9.43257e-10	0.0179367
	A15.145.300.Fetal.Blood	3.33001e-09	1.70731e-09	0.0255617
	A10.165.114.830.750.Subcutaneous.Fat	1.48756e-09	7.72912e-10	0.027139
	Spleen	2.79445e-09	1.5986e-09	0.0402269
	Artery_Coronary	1.31097e-09	7.58584e-10	0.0419781
	A15.382.812.522.Macrophages	2.40662e-09	1.41287e-09	0.0442513
	A11.329.372.600.Macrophages..Alveolar	2.33573e-09	1.40329e-09	0.0480097
	Brain_Substantia_nigra	1.1322e-09	6.80607e-10	0.0481048

## Sheet: ST-4
	Supplementary Table S4: AD-MG-Genome-side significant independent SNPs/loci
	Independent SNPs	Genomic loci	Lead SNPs	CHR	BP		EA	NEA	EAF	BETA	SE	P-AD	EA	NEA	BETA	SE	EAF	P-MG	SNP	#STUDY	PVALUE_FE	BETA_FE	STD_FE	PVALUE_RE	BETA_RE	STD_RE	PVALUE_RE2	STAT1_RE2	STAT2_RE2	PVALUE_BE	I_SQUARE	Q	PVALUE_Q	TAU_SQUARE	P-AD	P-MG	M-val-AD	M-val-MG
	rs9268399	1		6	32340236	#	A	G	0.330859	-0.0119751	0.00230271	1.98839e-07	A	G	-0.0927953	0.0234	0.331687	7.28e-05	rs9268399	2	2.63982e-08	-0.0127502	0.00229165	0.223405	-0.0490305	0.0402706	8.02485e-09	30.9557	3.00587	7.05561e-08	91.536	11.8147	0.000587647	0.00298952	1.98839e-07	7.32081e-05	0.998	0.934
	rs2076523	1		6	32370835	#	C	T	0.347028	-0.0122136	0.00226849	7.28366e-08	C	T	-0.0825993	0.0228	0.359635	0.0002864	rs2076523	2	1.08898e-08	-0.0129036	0.00225735	0.211329	-0.0437502	0.0350024	8.77979e-09	32.6756	1.1068	2.98334e-08	89.4031	9.43671	0.00212684	0.00221458	7.28366e-08	0.000291458	1	0.926
	rs2395175	1		6	32405026	#	A	G	0.140176	-0.0167175	0.00314475	1.06062e-07	A	G	-0.1268	0.0369	0.187338	0.0005947	rs2395175	2	2.28888e-08	-0.0175113	0.00313339	0.230268	-0.0656192	0.0546977	2.62872e-08	31.2326	0.336294	6.53494e-08	88.6823	8.83569	0.00295395	0.00537333	1.06062e-07	0.000589686	1	0.898
	rs9268831	1		6	32427748	#	C	T	0.496042	0.0115577	0.00215675	8.37604e-08	T	C	-0.127799	0.0269	0.416461	2.114e-06	rs9268831	2	1.05659e-08	0.0123001	0.00214985	0.251269	0.0665858	0.0580383	2.16629e-10	32.7342	8.43088	2.80753e-08	94.6103	18.5538	1.65172e-05	0.00639189	8.37604e-08	2.02521e-06	0.971	0.939
	rs9270505	1		6	32559216	#	A	G	0.477718	0.0101854	0.00218243	3.05645e-06	A	G	0.138796	0.0281	0.427975	7.786e-07	rs9270505	2	4.76731e-07	0.0109565	0.00217588	0.266055	0.0714394	0.0642329	3.25529e-09	25.3557	10.4047	4.976e-07	95.1975	20.8223	5.03922e-06	0.00787316	3.05645e-06	7.83796e-07	0.257	0.98
	rs9270587	1		6	32561305	#	T	G	0.462242	0.0117105	0.00216792	6.60042e-08	T	G	0.135204	0.0313	0.318803	1.522e-05	rs9270587	2	1.29076e-08	0.0123001	0.00216274	0.259307	0.0695097	0.0616204	1.17735e-09	32.3452	5.44328	3.65619e-08	93.5453	15.4925	8.28339e-05	0.00713313	6.60042e-08	1.563e-05	0.994	0.907
	rs2858861	1		6	32580331	#	T	C	0.420157	-0.0118118	0.00218493	6.44411e-08	T	C	-0.0741957	0.0227	0.479126	0.001096	rs2858861	2	1.23875e-08	-0.0123844	0.00217488	0.208256	-0.038912	0.0309224	1.80696e-08	32.4251	0	3.45643e-08	86.6368	7.48323	0.00622764	0.00168585	6.44411e-08	0.00108107	1	0.908
	rs9271375	1		6	32587067	#	A	G	0.463151	-0.0114425	0.00216312	1.22447e-07	A	G	-0.128004	0.0289	0.416383	9.453e-06	rs9271375	2	2.07482e-08	-0.0120919	0.00215709	0.2554	-0.0661606	0.0581718	1.28302e-09	31.4232	6.19383	5.72067e-08	93.8182	16.1766	5.77012e-05	0.00637335	1.22447e-07	9.45815e-06	0.987	0.919
	rs9271557	1		6	32590331	#	T	C	0.499107	0.0114423	0.00215928	1.16358e-07	T	C	0.110799	0.0273	0.40899	4.823e-05	rs9271557	2	2.11113e-08	0.01206	0.00215256	0.246632	0.0573935	0.0495383	4.54481e-09	31.3896	3.70551	5.73435e-08	92.403	13.1632	0.000285505	0.0045609	1.16358e-07	4.93738e-05	0.997	0.913
	rs5002178	1		6	32611590	#	G	A	0.38203	0.010978	0.00222241	7.82524e-07	G	A	0.120499	0.0274	0.411694	1.086e-05	rs5002178	2	1.29861e-07	0.0116938	0.00221513	0.254078	0.0623336	0.0546545	8.05163e-09	27.8683	6.08667	3.58723e-07	93.6998	15.8725	6.77552e-05	0.00561958	7.82524e-07	1.09367e-05	0.938	0.924
	rs889555	2		16	31122571	#	T	C	0.290222	-0.0129449	0.00238003	5.35961e-08	C	T	-0.0826971	0.0236	0.722774	0.0004592	rs889555	2	4.19485e-07	-0.0119819	0.00236802	0.502695	0.031994	0.0477341	1.77984e-08	25.6025	6.85256	1.44927e-07	93.8493	16.2584	5.52634e-05	0.00429238	5.35961e-08	0.000458128	0.999	0.215
	rs3806156			6	32373698		T	G	0.347028	-0.0121189	0.00226849	9.17945e-08	T	G	-0.0817959	0.0228	0.359635	0.0003295	rs3806156	2	1.41799e-08	-0.0128019	0.00225735	0.211709	-0.043264	0.0346422	1.22303e-08	32.1625	0.959114	3.95538e-08	89.1864	9.24765	0.00235798	0.00216495	9.17945e-08	0.000333813	1	0.924
	rs9270522			6	32559541		T	A	0.360425	0.0120646	0.00224942	8.16493e-08	T	A	0.137699	0.0322	0.315805	1.865e-05	rs9270522	2	1.61932e-08	0.0126748	0.00224395	0.258853	0.0707755	0.0626828	1.69071e-09	31.9046	5.16217	4.52769e-08	93.399	15.1492	9.93382e-05	0.00737105	8.16493e-08	1.89968e-05	0.994	0.906
	rs9270584			6	32561277		C	T	0.354543	0.0121339	0.00225558	7.46934e-08	C	T	0.117899	0.0309	0.318795	0.0001338	rs9270584	2	1.67111e-08	0.0126944	0.00224959	0.250681	0.0605267	0.0526916	7.3838e-09	31.8435	2.2841	4.6554e-08	91.419	11.6536	0.000640784	0.00511318	7.46934e-08	0.000135907	0.999	0.895
	rs9270622			6	32565329		C	T	0.281136	0.0129546	0.0023997	6.72376e-08	C	T	0.119701	0.0305	0.318656	8.826e-05	rs9270622	2	1.27336e-08	0.0136113	0.00239231	0.243847	0.0619975	0.0531973	4.23569e-09	32.3716	2.86394	3.48215e-08	91.7857	12.1738	0.000484648	0.0052294	6.72376e-08	8.68657e-05	0.999	0.909
	rs9270624			6	32565413		G	C	0.286526	0.0127527	0.00238602	9.05482e-08	G	C	0.119302	0.0305	0.318665	9.403e-05	rs9270624	2	1.76562e-08	0.0134008	0.00237876	0.245318	0.0616887	0.0530977	5.96619e-09	31.7366	2.81593	4.84029e-08	91.7558	12.1298	0.000496237	0.00520841	9.05482e-08	9.17091e-05	0.999	0.907
	rs28752490			6	32567897		A	G	0.340776	-0.0121096	0.00227766	1.05668e-07	A	G	-0.067305	0.0249	0.354705	0.006934	rs28752490	2	3.01067e-08	-0.0125676	0.00226819	0.206601	-0.0341378	0.0270298	3.79923e-08	30.7006	0	8.56814e-08	79.4783	4.8729	0.0272816	0.00121066	1.05668e-07	0.00687143	1	0.871
	rs9270824			6	32570055		T	G	0.476224	0.0259587	0.00528882	9.19053e-07	T	G	0.136496	0.034	0.319873	5.868e-05	rs9270824	2	4.57819e-08	0.0285702	0.00522597	0.166583	0.0761249	0.0550326	1.70392e-08	29.8877	2.67213	1.20191e-07	90.31	10.3199	0.00131602	0.00551726	9.19052e-07	5.95497e-05	0.997	0.973
	rs9270848			6	32570609		C	T	0.426332	0.0118688	0.00218307	5.42713e-08	C	T	0.123297	0.0307	0.319916	5.904e-05	rs9270848	2	1.14382e-08	0.0124294	0.00217757	0.253968	0.0633751	0.055555	2.84625e-09	32.5801	3.4481	3.19724e-08	92.3708	13.1076	0.0002941	0.0057345	5.42713e-08	5.91468e-05	0.999	0.901
	rs9270902			6	32571962		A	G	0.372359	0.0120288	0.00223199	7.07389e-08	A	G	0.107104	0.03	0.319795	0.0003558	rs9270902	2	1.70728e-08	0.0125522	0.00222584	0.246162	0.0548595	0.047304	1.53926e-08	31.8019	0.970168	4.70454e-08	89.9883	9.98836	0.00157533	0.00406715	7.07389e-08	0.0003568	1	0.888
	rs9270977			6	32573748		A	G	0.282723	0.0128665	0.00239468	7.74676e-08	A	G	0.111702	0.03	0.322674	0.0001974	rs9270977	2	1.58441e-08	0.0134922	0.00238709	0.240498	0.0577602	0.0492103	9.16592e-09	31.947	1.74962	4.47335e-08	90.728	10.7851	0.00102319	0.00443136	7.74676e-08	0.000196558	0.999	0.903
	rs643889			6	32575918		T	A	0.33879	-0.0120596	0.00227881	1.20939e-07	A	T	0.0707007	0.0246	0.645314	0.004102	rs643889	2	3.11925e-08	-0.0125586	0.0022691	0.20908	-0.0362646	0.0288708	3.94851e-08	30.6319	0	8.80549e-08	82.2509	5.63407	0.0176147	0.00141421	1.20939e-07	0.00405293	1	0.881
	rs482205			6	32576009		G	T	0.337681	-0.0122103	0.00228505	9.11336e-08	T	G	0.071902	0.0246	0.645326	0.003514	rs482205	2	2.25766e-08	-0.0127209	0.00227525	0.208136	-0.0370308	0.0294197	3.03811e-08	31.2593	0	6.37319e-08	82.8694	5.83749	0.0156882	0.00147636	9.11336e-08	0.00346849	1	0.885
	rs482162			6	32576019		C	T	0.337019	-0.0122467	0.00228588	8.43711e-08	T	C	0.0709989	0.0247	0.645326	0.003977	rs482162	2	2.14832e-08	-0.0127456	0.00227616	0.207246	-0.0364752	0.0289216	2.89125e-08	31.3557	0	5.98497e-08	82.1742	5.60985	0.0178598	0.00141826	8.4371e-08	0.00404733	1	0.882
	rs532098			6	32578052		A	G	0.419726	-0.0113465	0.00218555	2.08518e-07	A	G	-0.0751008	0.0226	0.479113	0.0009104	rs532098	2	4.08036e-08	-0.0119372	0.00217541	0.214564	-0.0392554	0.0316292	4.97242e-08	30.1109	0	1.13688e-07	87.3165	7.88424	0.00498675	0.00177454	2.08518e-07	0.000890408	1	0.906
	rs502803			6	32578958		A	G	0.420142	-0.0114502	0.00218493	1.60128e-07	A	G	-0.0720977	0.0227	0.479126	0.001518	rs502803	2	3.37632e-08	-0.0120069	0.00217488	0.210968	-0.0375651	0.0300302	4.23273e-08	30.4782	0	9.39246e-08	85.8606	7.07244	0.00782785	0.00157903	1.60128e-07	0.00149264	1	0.9
	rs13207945			6	32579708		C	T	0.412458	-0.0116274	0.00219084	1.11269e-07	C	T	-0.0713993	0.0227	0.479113	0.001694	rs13207945	2	2.33832e-08	-0.0121791	0.00218071	0.207997	-0.037243	0.0295793	3.15048e-08	31.1911	0	6.5318e-08	85.4426	6.86934	0.00876868	0.00152629	1.11269e-07	0.00165892	1	0.9
	rs13208027			6	32579743		A	T	0.419372	-0.0115259	0.00218559	1.33772e-07	A	T	-0.0713993	0.0227	0.479126	0.001684	rs13208027	2	2.84412e-08	-0.0120758	0.00217552	0.209335	-0.0371993	0.0296316	3.65964e-08	30.8111	0	7.88964e-08	85.4925	6.89301	0.00865337	0.00153238	1.33771e-07	0.00165892	1	0.899
	rs12523808			6	32579775		T	A	0.419495	-0.0115849	0.00218555	1.15375e-07	T	A	-0.0713027	0.0227	0.479126	0.001709	rs12523808	2	2.44269e-08	-0.0121334	0.00217549	0.208468	-0.0371694	0.0295514	3.25224e-08	31.1064	0	6.94332e-08	85.4169	6.85723	0.00882832	0.00152308	1.15375e-07	0.00168321	1	0.9
	rs3104419			6	32580136		T	C	0.419787	-0.01165	0.00218526	9.75669e-08	T	C	-0.0720977	0.0227	0.479126	0.001503	rs3104419	2	2.01146e-08	-0.0122051	0.0021752	0.208362	-0.0376511	0.0299274	2.69583e-08	31.4835	0	5.58135e-08	85.7669	7.02589	0.00803397	0.00156693	9.75669e-08	0.00149264	1	0.902
	rs9271367			6	32586908		G	A	0.285771	0.0127519	0.00238687	9.16646e-08	G	A	0.104603	0.0249	0.364891	2.551e-05	rs9271367	2	1.07156e-08	0.0135882	0.00237598	0.227026	0.0553334	0.0458037	1.69435e-09	32.7069	4.35559	2.90179e-08	92.5834	13.4834	0.00024069	0.00390546	9.16646e-08	2.65828e-05	0.998	0.941
	rs28383312			6	32587090		T	C	0.34441	-0.0121445	0.00226966	8.75744e-08	T	C	-0.0635044	0.0244	0.365597	0.009212	rs28383312	2	2.56445e-08	-0.012585	0.00225991	0.199961	-0.0320786	0.0250289	3.40923e-08	31.012	0	7.2375e-08	77.2348	4.39266	0.0360939	0.00101867	8.75744e-08	0.00925092	1	0.868
	rs55766044			16	31117698		T	C	0.282876	-0.0128935	0.00239814	7.59693e-08	C	T	-0.0849045	0.0236	0.722799	0.0003264	rs55766044	2	6.18986e-07	-0.011894	0.00238586	0.496617	0.0331874	0.0488177	1.8516e-08	24.8522	7.51659	2.08464e-07	94.1166	16.9971	3.74373e-05	0.00450087	7.59693e-08	0.000321107	0.998	0.21
	rs2884738			16	31126321		A	C	0.290299	-0.012797	0.00237963	7.54267e-08	C	A	-0.0827948	0.0236	0.722774	0.0004562	rs2884738	2	5.7733e-07	-0.0118349	0.00236762	0.500851	0.0321153	0.0477088	2.36329e-08	24.9865	6.83735	2.06123e-07	93.8429	16.2414	5.57612e-05	0.00428759	7.54267e-08	0.000451058	0.998	0.219
	rs61320757			16	31134059		A	G	0.287388	-0.0129573	0.00238579	5.60246e-08	G	A	-0.0816006	0.0236	0.723774	0.0005599	rs61320757	2	4.28737e-07	-0.0120007	0.00237369	0.505698	0.0314067	0.047189	2.0724e-08	25.5605	6.53608	1.53907e-07	93.7072	15.8912	6.7091e-05	0.00418927	5.60247e-08	0.000544904	0.999	0.218
	rs1549299			16	31154146		G	A	0.310687	-0.01259	0.00233379	6.8654e-08	G	A	0.0778958	0.0236	0.296163	0.0009762	rs1549299	2	4.5672e-07	-0.0117137	0.00232246	0.511917	0.0296054	0.0451401	3.70957e-08	25.4385	5.33668	1.87261e-07	93.1311	14.5583	0.000135889	0.00381264	6.8654e-08	0.000964544	0.999	0.242

## Sheet: ST-5
	Supplementary Table S5: AD loci with cross-trait associations in MG
	SNP		CHR	BP	EA	NEA	EAF	BETA	SE	P-AD	EA	NEA	BETA	SE	EAF	P-MG	SNP	#STUDY	PVALUE_FE	BETA_FE	STD_FE	PVALUE_RE	BETA_RE	STD_RE	PVALUE_RE2	STAT1_RE2	STAT2_RE2	PVALUE_BE	I_SQUARE	Q	PVALUE_Q	TAU_SQUARE	PVAL_AD	PVAL_MG	M_val_AD	M_val_MG
	rs13201473	#	6	47489708	A	G	0.256575	0.014089	0.00246968	1.16495e-08	A	G	0.0728043	0.0293	0.242173	0.01313	rs13201473	2	3.78508e-09	0.0145032	0.00246095	0.203317	0.036188	0.0284462	5.45469e-09	34.7312	0	1.03346e-08	74.9212	3.98743	0.045841	0.00129145	1.16495e-08	0.0129628	1	0.856
	rs6979218	#	7	99893148	C	G	0.266816	-0.0171582	0.00246069	3.10366e-12	C	G	-0.0499994	0.0252	0.2539	0.04736	rs6979218	2	9.83725e-13	-0.0174684	0.00244904	0.0719528	-0.0240027	0.0133391	1.66871e-12	50.8763	0	2.77516e-12	40.5591	1.68234	0.194613	0.000218723	3.10366e-12	0.0472443	1	0.86
	rs35251323	#	7	143095256	G	A	0.350077	0.0142871	0.00226067	2.61785e-10	A	G	-0.0646985	0.0226	0.624088	0.004242	rs35251323	2	4.91705e-11	0.0147866	0.00224945	0.162787	0.0344776	0.0247017	7.77345e-11	43.2099	0	1.35906e-10	79.7006	4.92624	0.0264518	0.00101272	2.61785e-10	0.00419961	1	0.911
	rs62472729	#	7	143116061	C	G	0.331029	0.0128502	0.00230693	2.5439e-08	G	C	-0.0561049	0.0265	0.635155	0.03449	rs62472729	2	9.8748e-09	0.0131755	0.00229824	0.188039	0.0264214	0.0200709	1.46023e-08	32.8657	0	2.68546e-08	62.1816	2.64422	0.103927	0.0005817	2.54389e-08	0.0342458	1	0.833
	rs3752241	#	19	1053524	G	C	0.168725	-0.0182398	0.00290501	3.41286e-10	C	G	0.080704	0.0301	0.819238	0.007389	rs3752241	2	7.65183e-11	-0.0188163	0.00289157	0.16414	-0.0422872	0.0303945	1.19927e-10	42.3448	0	2.09816e-10	76.5632	4.2668	0.0388641	0.00149366	3.41286e-10	0.00733595	1	0.896
	rs2965158	#	19	45195928	T	C	0.01118	0.0627503	0.0109424	9.7744e-09	T	C	0.232801	0.117	0.019641	0.04651	rs2965158	2	3.74763e-09	0.0642248	0.0108949	0.150781	0.107878	0.0750832	5.40198e-09	34.7506	0	1.03476e-08	52.2474	2.09413	0.147866	0.00755425	9.7744e-09	0.0466182	1	0.835
	rs1871046	#	19	45351937	C	T	0.395288	-0.0213878	0.00221149	3.99624e-22	C	T	-0.0652961	0.0269	0.39587	0.01514	rs1871046	2	7.75546e-23	-0.0216826	0.00220406	0.0843804	-0.0351576	0.0203716	1.75095e-22	96.778	0	2.06645e-22	62.2135	2.64645	0.103782	0.000599719	3.99623e-22	0.015209	1	0.91
	rs143668237	#	19	45486687	C	G	0.042701	0.0539699	0.00533673	4.8427e-24	C	G	0.0987044	0.0492	0.0414887	0.04496	rs143668237	2	9.59322e-25	0.0544901	0.00530561	9.59322e-25	0.0544901	0.00530561	2.25234e-24	105.479	0	2.79831e-24	0	0.817101	0.366029	0	4.8427e-24	0.0448363	1	0.908
	rs874744	#	19	45513417	T	C	0.0300277	0.0719683	0.00671291	8.12358e-27	C	T	-0.1786	0.0869	0.978972	0.03998	rs874744	2	2.05365e-27	0.0726008	0.00669297	0.0244758	0.0900857	0.0400456	5.06875e-27	117.664	0	5.73667e-27	33.1886	1.49675	0.221172	0.00188683	8.12358e-27	0.0398562	1	0.886
	rs7251911	#	19	45582402	G	C	0.0819526	0.025198	0.00395382	1.85273e-10	C	G	-0.111502	0.0512	0.941889	0.02951	rs7251911	2	6.94527e-11	0.0257096	0.00394208	0.187727	0.0532533	0.0404251	1.09061e-10	42.5343	0	1.87885e-10	64.5954	2.82449	0.0928365	0.00240565	1.85273e-10	0.0294229	1	0.839
	rs59735493	#	16	31133100	A	G	0.298476	-0.0129852	0.00235955	3.72816e-08	G	A	-0.0851985	0.0235	0.719737	0.0002839	rs59735493	2	3.16183e-07	-0.0120053	0.00234774	0.496583	0.0333227	0.0490129	8.30753e-09	26.1483	7.74433	1.0264e-07	94.2135	17.2817	3.22273e-05	0.00454111	3.72816e-08	0.000288439	0.999	0.202
	rs3806157		6	32373801	G	T	0.336988	-0.0128196	0.00228453	2.00601e-08	G	T	-0.0840993	0.0229	0.358544	0.0002397	rs3806157	2	2.709e-09	-0.013522	0.00227325	0.206184	-0.0448175	0.0354533	2.11804e-09	35.3826	1.23485	7.51413e-09	89.5759	9.59312	0.00195308	0.00227558	2.00601e-08	0.000240228	1	0.933
	rs9268543		6	32384801	T	A	0.139637	-0.0172052	0.00312583	3.70818e-08	T	A	-0.117996	0.0368	0.185358	0.001352	rs9268543	2	8.62103e-09	-0.0179272	0.00311461	0.222545	-0.060931	0.0499521	1.21808e-08	33.1297	0	2.41442e-08	86.5731	7.44773	0.00635166	0.00439738	3.70818e-08	0.00134401	1	0.891
	rs9270805		6	32569556	T	A	0.27801	0.0132057	0.00240743	4.12562e-08	T	A	0.119302	0.0305	0.318656	9.195e-05	rs9270805	2	7.64205e-09	0.0138626	0.00239997	0.241693	0.0618972	0.0528689	2.7305e-09	33.3641	2.74682	2.14023e-08	91.6843	12.0255	0.000524774	0.00516019	4.12562e-08	9.17091e-05	0.999	0.911
	rs9270836		6	32570325	A	G	0.342932	0.0125354	0.00227236	3.45861e-08	A	G	0.1144	0.0306	0.318767	0.0001887	rs9270836	2	7.55069e-09	0.0130941	0.00226612	0.245617	0.058897	0.0507268	4.34177e-09	33.3875	1.79867	2.02439e-08	90.9263	11.0209	0.000900927	0.00471743	3.45861e-08	0.000185076	1	0.897
	rs9270839		6	32570375	A	C	0.399661	0.0121992	0.00220322	3.07764e-08	A	C	0.1201	0.0318	0.319886	0.0001624	rs9270839	2	7.2616e-09	0.0127146	0.00219795	0.25264	0.0614861	0.0537485	3.74098e-09	33.4634	2.01969	2.0387e-08	91.2726	11.4582	0.000711799	0.00531325	3.07764e-08	0.000158901	1	0.89
	rs9270842		6	32570461	C	T	0.283646	0.0132117	0.0023927	3.35846e-08	C	T	0.119	0.0305	0.318656	9.512e-05	rs9270842	2	6.25204e-09	0.0138587	0.00238538	0.241532	0.0617361	0.0527134	2.32427e-09	33.7546	2.67753	1.77046e-08	91.6365	11.9567	0.000544512	0.0051276	3.35846e-08	9.55434e-05	1	0.911
	rs9270845		6	32570571	T	C	0.407222	0.0120303	0.00219816	4.42747e-08	T	C	0.118902	0.0319	0.319895	0.0001925	rs9270845	2	1.08945e-08	0.0125354	0.00219296	0.253888	0.0607279	0.0532254	6.28772e-09	32.6747	1.77318	3.09645e-08	91.0481	11.1709	0.000830918	0.00519956	4.42747e-08	0.000193515	1	0.886
	rs9270847		6	32570602	G	T	0.436526	0.0118923	0.00217721	4.7042e-08	G	T	0.122899	0.0307	0.319935	6.208e-05	rs9270847	2	9.94568e-09	0.0124478	0.00217176	0.253674	0.0631718	0.0553424	2.59651e-09	32.8518	3.35944	2.77378e-08	92.313	13.009	0.000310001	0.00568763	4.7042e-08	6.24849e-05	0.999	0.9
	rs9270850		6	32570717	G	A	0.285448	0.0132034	0.00238811	3.22365e-08	G	A	0.119497	0.0305	0.318656	8.893e-05	rs9270850	2	5.96282e-09	0.0138511	0.00238082	0.241788	0.0620012	0.0529685	2.11967e-09	33.8468	2.76912	1.63089e-08	91.716	12.0715	0.000511996	0.00518118	3.22365e-08	8.9311e-05	1	0.911
	rs9270852		6	32570797	G	A	0.45773	0.0118814	0.00216903	4.30735e-08	G	A	0.123199	0.0307	0.319981	6.114e-05	rs9270852	2	9.08595e-09	0.0124343	0.00216363	0.253844	0.063328	0.0554992	2.31322e-09	33.0276	3.41404	2.49139e-08	92.3562	13.0824	0.000298079	0.00572221	4.30735e-08	5.99527e-05	0.999	0.9
	rs9270865		6	32571011	G	C	0.294164	0.0130564	0.0023669	3.46304e-08	G	C	0.121704	0.0305	0.318684	6.491e-05	rs9270865	2	6.30542e-09	0.0137068	0.00235981	0.243778	0.0631249	0.0541569	1.79937e-09	33.7381	3.2045	1.73111e-08	92.0719	12.6134	0.000382987	0.00543422	3.46304e-08	6.59911e-05	0.999	0.913
	rs9270866		6	32571043	G	A	0.285186	0.0131677	0.00238869	3.53688e-08	G	A	0.119896	0.0305	0.318665	8.367e-05	rs9270866	2	6.52784e-09	0.0138184	0.00238139	0.242224	0.0622006	0.0531881	2.22117e-09	33.6706	2.85197	1.78605e-08	91.7833	12.1704	0.000485548	0.00522748	3.53688e-08	8.45875e-05	0.999	0.911
	rs9270874		6	32571227	G	A	0.283477	0.0131694	0.00239288	3.72152e-08	G	A	0.119497	0.0305	0.318656	8.937e-05	rs9270874	2	6.90733e-09	0.0138199	0.00238555	0.242059	0.0619857	0.0529857	2.43421e-09	33.5607	2.77925	1.88853e-08	91.7211	12.0789	0.000509958	0.00518479	3.72152e-08	8.9311e-05	0.999	0.911
	rs9270907		6	32572082	C	T	0.431906	0.0124204	0.00221625	2.09156e-08	C	T	0.105297	0.0313	0.319947	0.0007608	rs9270907	2	5.61415e-09	0.0128837	0.00221071	0.245276	0.053611	0.0461408	8.0152e-09	33.964	0	1.58042e-08	88.5857	8.76097	0.00307746	0.00382073	2.09156e-08	0.000767878	1	0.877
	rs9270921		6	32572326	C	T	0.481136	0.0120376	0.00216651	2.75695e-08	C	T	0.115603	0.0302	0.319991	0.0001298	rs9270921	2	6.03183e-09	0.0125678	0.00216095	0.249322	0.0594397	0.0515971	2.72845e-09	33.8244	2.28807	1.68465e-08	91.453	11.7	0.000624996	0.00490453	2.75695e-08	0.000129234	1	0.897
	rs9270922		6	32572388	T	C	0.322067	0.0126514	0.00230786	4.20824e-08	T	C	0.110002	0.029	0.318708	0.0001458	rs9270922	2	8.14062e-09	0.0132641	0.00230059	0.239467	0.0570346	0.0484857	4.05719e-09	33.2412	2.08013	2.3042e-08	91.0698	11.198	0.000818871	0.0043154	4.20824e-08	0.000148735	1	0.908
	rs9270926		6	32572435	C	A	0.493933	0.0120876	0.00217495	2.73437e-08	C	A	0.1222	0.0301	0.320047	5.041e-05	rs9270926	2	5.35386e-09	0.0126596	0.0021693	0.250806	0.0630513	0.0549039	1.22452e-09	34.0564	3.65378	1.50281e-08	92.4886	13.3131	0.000263565	0.005607	2.73437e-08	4.91146e-05	0.999	0.907
	rs9270931		6	32572547	A	T	0.284601	0.013129	0.00238989	3.93897e-08	A	T	0.108101	0.0288	0.31864	0.0001742	rs9270931	2	7.24447e-09	0.0137785	0.00238171	0.233995	0.0562783	0.0472875	4.08785e-09	33.468	1.8383	2.04622e-08	90.7408	10.8	0.00101498	0.00409226	3.93897e-08	0.000174378	1	0.912
	rs9271013		6	32574703	G	C	0.443779	0.0125107	0.00219067	1.12366e-08	G	C	0.137202	0.0359	0.321048	0.0001306	rs9271013	2	2.97274e-09	0.0129733	0.0021866	0.261898	0.0697076	0.0621327	1.40676e-09	35.2016	2.23182	8.36139e-09	91.6799	12.019	0.000526605	0.00712715	1.12366e-08	0.00013249	1	0.879
	rs482044		6	32576064	C	G	0.230582	-0.014543	0.00259268	2.0321e-08	G	C	0.0495042	0.0245	0.622267	0.04371	rs482044	2	7.00783e-09	-0.0149302	0.00257828	0.123529	-0.0235352	0.0152813	9.9516e-09	33.5326	0	1.89033e-08	50.3413	2.01375	0.15588	0.000307658	2.0321e-08	0.0433233	1	0.848
	rs646984		6	32576592	C	A	0.18862	-0.0156863	0.00278504	1.77773e-08	A	C	0.0716972	0.0255	0.59183	0.004922	rs646984	2	3.54109e-09	-0.0163465	0.00276857	0.166154	-0.0379563	0.0274119	5.11106e-09	34.861	0	9.7501e-09	79.0258	4.76777	0.0289974	0.00123961	1.77774e-08	0.00492874	1	0.905
	rs116457146		6	32578632	T	C	0.249569	-0.016017	0.00249209	1.30043e-10	T	C	-0.106695	0.0334	0.311301	0.001409	rs116457146	2	2.99138e-11	-0.016519	0.00248518	0.218848	-0.055239	0.0449245	4.77448e-11	44.1825	0	8.2134e-11	86.3573	7.32994	0.00678154	0.00355037	1.30043e-10	0.00140092	1	0.894
	rs79267592		6	32578673	A	T	0.278719	0.0132828	0.00240536	3.34875e-08	A	T	0.1268	0.032	0.318602	7.51e-05	rs79267592	2	6.48946e-09	0.0139206	0.0023986	0.246608	0.0655565	0.0565811	1.99204e-09	33.6821	3.05761	1.80908e-08	92.0086	12.5134	0.000404035	0.00592819	3.34875e-08	7.4169e-05	0.999	0.908
	rs2395516		6	32580657	C	T	0.29287	-0.0150981	0.00236973	1.87503e-10	C	T	-0.113303	0.0247	0.378644	4.544e-06	rs2395516	2	1.20006e-11	-0.0159938	0.0023589	0.212303	-0.0611229	0.0490059	8.57172e-13	45.9712	6.23505	3.06278e-11	93.6158	15.6636	7.56645e-05	0.00451425	1.87503e-10	4.49303e-06	1	0.967
	rs1846190		6	32583813	A	G	0.284078	-0.0155114	0.00239182	8.86305e-11	A	G	-0.0682039	0.0252	0.330231	0.006721	rs1846190	2	1.92117e-11	-0.0159818	0.00238112	0.161967	-0.035886	0.0256606	3.09204e-11	45.0495	0	5.29377e-11	76.922	4.33313	0.0373774	0.00106787	8.86305e-11	0.00679958	1	0.899
	rs9271487		6	32588985	G	T	0.391007	0.012098	0.00221032	4.41478e-08	G	T	0.103603	0.0267	0.407735	0.0001024	rs9271487	2	7.70126e-09	0.0127208	0.00220279	0.236371	0.0539818	0.0455887	3.04812e-09	33.3491	2.54241	2.10184e-08	91.4277	11.6654	0.000636719	0.0038277	4.41478e-08	0.000104344	0.999	0.916
	rs55796551		7	99777422	A	G	0.256021	-0.0161356	0.00251625	1.43093e-10	G	A	0.0603987	0.0261	0.765138	0.02045	rs55796551	2	3.97412e-11	-0.0165432	0.00250464	0.140246	-0.0306437	0.0207771	6.30863e-11	43.6265	0	1.11237e-10	64.9074	2.8496	0.0913964	0.00063584	1.43093e-10	0.0206608	1	0.874
	rs12666107		7	99778019	C	G	0.256036	-0.0160309	0.00251621	1.87762e-10	G	C	0.0595982	0.0261	0.765138	0.02216	rs12666107	2	5.35368e-11	-0.0164321	0.0025046	0.139712	-0.0300693	0.0203602	8.44974e-11	43.0435	0	1.48016e-10	63.7776	2.76073	0.0966044	0.000605286	1.87762e-10	0.0224035	1	0.872
	rs3779046		7	99779243	G	A	0.280782	-0.0154767	0.00244013	2.25959e-10	G	A	-0.0638028	0.0246	0.2677	0.009458	rs3779046	2	5.11298e-11	-0.0159476	0.00242821	0.152181	-0.0334401	0.0233542	8.07708e-11	43.1335	0	1.40433e-10	73.8327	3.82156	0.050597	0.000862149	2.25959e-10	0.00949742	1	0.895
	rs3779045		7	99779259	C	T	0.280782	-0.0154734	0.00244013	2.27959e-10	C	T	-0.0638987	0.0246	0.2677	0.009312	rs3779045	2	5.14624e-11	-0.0159452	0.00242821	0.152417	-0.0334991	0.0234089	8.12859e-11	43.1208	0	1.42998e-10	73.9398	3.83727	0.050125	0.000866949	2.27959e-10	0.00939029	1	0.895
	rs6465764		7	99779886	A	G	0.280767	-0.0155044	0.0024411	2.13379e-10	A	G	-0.0638987	0.0246	0.2677	0.009323	rs6465764	2	4.80541e-11	-0.0159763	0.00242917	0.151976	-0.0335107	0.0233918	7.60034e-11	43.2549	0	1.29342e-10	73.9062	3.83233	0.0502731	0.000865444	2.13379e-10	0.00939029	1	0.895
	rs10252884		7	99780655	C	T	0.273637	-0.0152921	0.00246239	5.28866e-10	C	T	-0.0671018	0.0265	0.253081	0.01125	rs10252884	2	1.38139e-10	-0.0157356	0.00245183	0.168167	-0.0344783	0.0250184	2.13963e-10	41.1898	0	3.74143e-10	73.6121	3.78962	0.0515713	0.000987964	5.28866e-10	0.0113368	1	0.881
	rs7788301		7	99782753	G	C	0.280767	-0.0155085	0.00244124	2.1155e-10	G	C	-0.0628972	0.0246	0.267713	0.01043	rs7788301	2	4.89316e-11	-0.0159706	0.0024293	0.149895	-0.0328807	0.0228353	7.73642e-11	43.2195	0	1.37669e-10	72.787	3.67472	0.0552436	0.000817286	2.1155e-10	0.0105641	1	0.893
	rs6960458		7	99783714	T	G	0.28069	-0.0143874	0.00258349	2.56219e-08	T	G	-0.0636962	0.0246	0.2677	0.00954	rs6960458	2	6.28584e-09	-0.0149253	0.00256936	0.167627	-0.0329731	0.0238958	8.94982e-09	33.7441	0	1.80328e-08	74.8357	3.97388	0.0462112	0.000909761	2.56219e-08	0.00961779	1	0.886
	rs6465765		7	99785443	A	G	0.278919	-0.0154325	0.00244627	2.81584e-10	A	G	-0.0644959	0.0246	0.2677	0.008706	rs6465765	2	6.27375e-11	-0.0159129	0.00243426	0.15415	-0.0338581	0.0237596	9.87129e-11	42.7332	0	1.75641e-10	74.612	3.93887	0.0471825	0.000898037	2.81584e-10	0.00874707	1	0.896
	rs6465766		7	99785671	G	A	0.281999	-0.0150634	0.00244013	6.69192e-10	G	A	-0.0628972	0.0246	0.2687	0.01039	rs6465766	2	1.60092e-10	-0.0155295	0.00242822	0.156363	-0.0327169	0.0230822	2.47224e-10	40.9016	0	4.50866e-10	73.2913	3.74409	0.0529945	0.000838477	6.69192e-10	0.0105641	1	0.889
	rs2272344		7	99786819	T	C	0.280921	-0.0154943	0.00243994	2.14905e-10	T	C	-0.0641013	0.0246	0.266726	0.009093	rs2272344	2	4.81738e-11	-0.0159678	0.00242802	0.152518	-0.033634	0.0235089	7.6189e-11	43.25	0	1.3565e-10	74.1343	3.86612	0.0492702	0.000875763	2.14905e-10	0.0091675	1	0.896
	rs11764176		7	99786964	T	G	0.280905	-0.015156	0.00244005	5.25339e-10	T	G	-0.0682039	0.0249	0.266748	0.006241	rs11764176	2	1.12688e-10	-0.0156605	0.00242841	0.16556	-0.0358922	0.0258848	1.7526e-10	41.5879	0	3.0825e-10	77.756	4.4956	0.0339822	0.00109406	5.25338e-10	0.00616053	1	0.9
	rs6948729		7	99787372	G	A	0.281044	-0.0155318	0.00243975	1.93864e-10	G	A	-0.0633978	0.0246	0.266726	0.0098	rs6948729	2	4.41635e-11	-0.015998	0.00242784	0.150585	-0.0332056	0.0231	6.99641e-11	43.4201	0	1.21082e-10	73.3274	3.74916	0.0528341	0.000840023	1.93864e-10	0.00996198	1	0.894
	rs12666425		7	99790677	G	A	0.279412	-0.0156102	0.0024441	1.6931e-10	G	A	-0.0646985	0.0246	0.266726	0.008496	rs12666425	2	3.70034e-11	-0.01609	0.00243213	0.152049	-0.0340512	0.0237733	5.88208e-11	43.7662	0	1.02441e-10	74.6382	3.94294	0.0470684	0.000899266	1.6931e-10	0.00853798	1	0.898
	rs11767968		7	99790971	A	G	0.280844	-0.0144383	0.00240389	1.89891e-09	A	G	-0.0625991	0.0244	0.266726	0.01044	rs11767968	2	4.69938e-10	-0.0149013	0.00239231	0.164198	-0.0323977	0.0232895	7.09606e-10	38.7983	0	1.32426e-09	74.0828	3.85844	0.0494962	0.000859161	1.89891e-09	0.0103016	1	0.886
	rs7811662		7	99792608	G	A	0.279242	-0.0144804	0.00240818	1.82112e-09	G	A	-0.0643999	0.0245	0.266713	0.008439	rs7811662	2	4.33947e-10	-0.0149581	0.00239663	0.16713	-0.0334861	0.0242392	6.56372e-10	38.9538	0	1.21606e-09	75.6798	4.1118	0.0425849	0.000942953	1.82112e-09	0.00857454	1	0.89
	rs3823642		7	99796072	C	T	0.281275	-0.0141887	0.00240301	3.53567e-09	C	T	-0.0635044	0.0244	0.267713	0.009378	rs3823642	2	8.7204e-10	-0.0146625	0.00239144	0.169446	-0.0328689	0.0239223	1.29929e-09	37.5919	0	2.45895e-09	75.2826	4.04574	0.0442829	0.00091545	3.53567e-09	0.00925092	1	0.886
	rs2272345		7	99797031	G	C	0.279704	-0.0142088	0.00240701	3.56704e-09	G	C	-0.0641013	0.0244	0.267713	0.008679	rs2272345	2	8.65059e-10	-0.0146897	0.00239538	0.170137	-0.0332467	0.0242365	1.28911e-09	37.6076	0	2.42234e-09	75.8501	4.1408	0.0418614	0.000944052	3.56704e-09	0.00861154	1	0.888
	rs1043915		7	99799845	A	T	0.280767	-0.0141441	0.00240388	4.0084e-09	A	T	-0.0630996	0.0245	0.266713	0.009988	rs1043915	2	1.01381e-09	-0.0146109	0.00239239	0.169849	-0.0325503	0.0237128	1.50551e-09	37.2981	0	2.80885e-09	74.7134	3.95467	0.0467415	0.000895308	4.0084e-09	0.0100097	1	0.884
	rs1628077		7	99800958	A	G	0.279458	-0.0144743	0.00240744	1.82892e-09	A	G	-0.0635044	0.0244	0.266713	0.009444	rs1628077	2	4.40903e-10	-0.014947	0.00239581	0.165273	-0.0329771	0.0237664	6.66668e-10	38.9228	0	1.21176e-09	74.993	3.99888	0.0455305	0.000901397	1.82892e-09	0.00925092	1	0.889
	rs2950517		7	99803412	G	C	0.279181	-0.0144726	0.00240848	1.8666e-09	G	C	-0.0676045	0.0248	0.262312	0.006379	rs2950517	2	4.25514e-10	-0.014969	0.00239721	0.173501	-0.0353053	0.0259399	6.43885e-10	38.9921	0	1.17977e-09	78.0078	4.54706	0.0329754	0.00110108	1.8666e-09	0.00641093	1	0.894
	rs1727123		7	99803794	C	T	0.280813	-0.0145022	0.00240412	1.61718e-09	C	T	-0.0638028	0.0244	0.266739	0.00902	rs1727123	2	3.86078e-10	-0.0149762	0.00239253	0.165388	-0.033173	0.0239141	5.85416e-10	39.182	0	1.10323e-09	75.2674	4.04324	0.0443486	0.000914706	1.61718e-09	0.00892617	1	0.889
	rs1727125		7	99804125	C	T	0.280798	-0.0144315	0.00240415	1.93997e-09	C	T	-0.0638028	0.0244	0.266739	0.009065	rs1727125	2	4.65748e-10	-0.0149062	0.00239257	0.166412	-0.0331463	0.0239526	7.03413e-10	38.8158	0	1.29171e-09	75.3381	4.05483	0.0440451	0.000918191	1.93997e-09	0.00892617	1	0.889
	rs2528900		7	99805319	A	G	0.280813	-0.014402	0.00240401	2.0875e-09	A	G	-0.0636962	0.0244	0.266739	0.009086	rs2528900	2	5.03724e-10	-0.0148759	0.00239242	0.166658	-0.0330689	0.0239106	7.59494e-10	38.6628	0	1.38662e-09	75.2609	4.04218	0.0443764	0.000914388	2.0875e-09	0.009041	1	0.888
	rs1138417		7	99807146	C	G	0.275701	-0.0145964	0.00241788	1.57162e-09	C	G	-0.0625033	0.0244	0.266739	0.0105	rs1138417	2	3.84931e-10	-0.0150622	0.0024061	0.161676	-0.0323971	0.0231498	5.83714e-10	39.1878	0	1.04926e-09	73.8045	3.81745	0.0507215	0.000846933	1.57162e-09	0.0104188	1	0.887
	rs1061230		7	99807265	G	A	0.280844	-0.0144287	0.00240407	1.95156e-09	G	A	-0.0631954	0.0244	0.266739	0.009679	rs1061230	2	4.75992e-10	-0.0148976	0.00239249	0.1654	-0.0327672	0.0236221	7.18551e-10	38.7733	0	1.32162e-09	74.7228	3.95613	0.0467009	0.000888524	1.95156e-09	0.00959828	1	0.887
	rs1637001		7	99808151	G	A	0.279119	-0.0145699	0.00240926	1.47169e-09	G	A	-0.0638987	0.0244	0.266739	0.008914	rs1637001	2	3.48513e-10	-0.0150462	0.0023976	0.164574	-0.0332585	0.0239296	5.29598e-10	39.3819	0	9.68066e-10	75.2946	4.0477	0.0442315	0.000916085	1.47169e-09	0.00882399	1	0.89
	rs2257213		7	99810113	T	C	0.275362	-0.0148061	0.00241917	9.33952e-10	T	C	-0.0640053	0.0245	0.266726	0.008915	rs2257213	2	2.18987e-10	-0.0152812	0.00240747	0.161764	-0.033365	0.0238464	3.36011e-10	40.2895	0	6.20479e-10	74.9603	3.99365	0.045672	0.00090723	9.33953e-10	0.00898929	1	0.891
	rs1618851		7	99810643	T	G	0.280505	-0.0147933	0.00240517	7.71848e-10	T	G	-0.0633978	0.0244	0.266739	0.009436	rs1618851	2	1.81976e-10	-0.015261	0.00239357	0.160448	-0.0330305	0.0235333	2.80285e-10	40.6512	0	5.06219e-10	74.5536	3.92983	0.0474367	0.000880627	7.71848e-10	0.00936947	1	0.891
	rs1623264		7	99811204	G	C	0.279042	-0.0148045	0.00240901	7.97289e-10	G	C	-0.0641972	0.0244	0.266739	0.00862	rs1623264	2	1.83876e-10	-0.0152813	0.00239736	0.16173	-0.0335328	0.0239644	2.83152e-10	40.6309	0	5.08159e-10	75.3585	4.0582	0.0439574	0.000919238	7.97289e-10	0.00851258	1	0.893
	rs1727130		7	99811464	C	G	0.280536	-0.0147935	0.00240508	7.70265e-10	C	G	-0.0626949	0.0244	0.266752	0.0103	rs1727130	2	1.8498e-10	-0.0152544	0.00239348	0.159134	-0.0325901	0.0231466	2.84816e-10	40.6192	0	5.24056e-10	73.8011	3.81696	0.0507362	0.0008467	7.70265e-10	0.0101856	1	0.889
	rs1636975		7	99812089	A	G	0.280551	-0.0147992	0.00240504	7.58429e-10	A	G	-0.0707981	0.0251	0.263331	0.004844	rs1636975	2	1.61206e-10	-0.0153086	0.00239407	0.174895	-0.0372251	0.0274391	2.48909e-10	40.888	0	4.59298e-10	79.7252	4.93223	0.0263603	0.00125004	7.58428e-10	0.00479277	1	0.9
	rs1727133		7	99812870	C	T	0.280628	-0.0144952	0.00240487	1.66593e-09	C	T	-0.0626949	0.0244	0.266739	0.0103	rs1727133	2	4.09438e-10	-0.0149589	0.00239327	0.163529	-0.0324791	0.0233109	6.20065e-10	39.0673	0	1.13931e-09	74.1245	3.86466	0.0493133	0.000861035	1.66593e-09	0.0101856	1	0.887
	rs1727134		7	99813672	T	C	0.273976	-0.0149695	0.00242296	6.48488e-10	T	C	-0.0643999	0.0245	0.266739	0.008568	rs1727134	2	1.48537e-10	-0.0154482	0.0024112	0.160137	-0.0336724	0.0239728	2.2973e-10	41.048	0	4.0273e-10	75.1932	4.03116	0.0446673	0.000918624	6.48488e-10	0.00857454	1	0.894
	rs1636978		7	99813912	G	A	0.273961	-0.0149223	0.00242318	7.35911e-10	G	A	-0.0641013	0.0245	0.266739	0.008838	rs1636978	2	1.70521e-10	-0.0153988	0.00241141	0.160269	-0.0334688	0.0238354	2.62992e-10	40.7782	0	4.83316e-10	74.9388	3.99024	0.0457646	0.000906224	7.35911e-10	0.00888677	1	0.892
	rs1727138		7	99815247	T	C	0.280582	-0.0149511	0.00240754	5.2945e-10	T	C	-0.0630996	0.0245	0.266739	0.009854	rs1727138	2	1.25752e-10	-0.0154116	0.002396	0.158002	-0.0328522	0.0232693	1.95147e-10	41.3735	0	3.49359e-10	73.8579	3.82525	0.0504857	0.000856117	5.2945e-10	0.0100097	1	0.89
	rs1727139		7	99815367	C	T	0.280644	-0.014768	0.00240788	8.61338e-10	C	T	-0.0665993	0.0248	0.262312	0.007186	rs1727139	2	1.96564e-10	-0.0152521	0.00239661	0.167896	-0.0348065	0.0252404	3.02277e-10	40.5005	0	5.58857e-10	76.8903	4.32719	0.0375082	0.00103282	8.61338e-10	0.0072431	1	0.894
	rs1727140		7	99815399	T	A	0.28069	-0.0148297	0.00240801	7.34491e-10	T	A	-0.0628972	0.0244	0.266752	0.01	rs1727140	2	1.74941e-10	-0.0152933	0.00239637	0.158985	-0.0327308	0.0232382	2.69668e-10	40.7282	0	4.89772e-10	73.9813	3.84339	0.0499425	0.000854663	7.34491e-10	0.00994447	1	0.89
	rs1727142		7	99816179	T	C	0.271789	-0.0151185	0.00243391	5.24475e-10	T	C	-0.0598031	0.025	0.264774	0.01679	rs1727142	2	1.41598e-10	-0.015538	0.00242245	0.150587	-0.0305336	0.0212413	2.19211e-10	41.1415	0	3.92152e-10	68.4019	3.16475	0.0752439	0.000682897	5.24475e-10	0.0167512	1	0.877
	rs2906645		7	99817859	A	G	0.275516	-0.0151414	0.00242287	4.12106e-10	A	G	-0.0654029	0.0248	0.261312	0.008355	rs2906645	2	9.40704e-11	-0.0156166	0.00241139	0.160688	-0.0342121	0.0243892	1.46834e-10	41.941	0	2.5511e-10	75.4214	4.06857	0.0436882	0.000952654	4.12106e-10	0.00835902	1	0.894
	rs858505		7	99819577	G	A	0.273961	-0.0151421	0.00242722	4.41986e-10	G	A	-0.0625991	0.0245	0.266739	0.01045	rs858505	2	1.04747e-10	-0.0156033	0.0024154	0.154232	-0.0326085	0.0228873	1.63148e-10	41.7308	0	2.86879e-10	73.0863	3.71558	0.0539068	0.000823014	4.41986e-10	0.0106168	1	0.89
	rs858506		7	99820050	T	C	0.27547	-0.014805	0.00242309	9.96666e-10	T	C	-0.0618967	0.0245	0.266739	0.0114	rs858506	2	2.46867e-10	-0.0152611	0.00241133	0.157825	-0.03204	0.0226844	3.77851e-10	40.0554	0	7.09948e-10	72.6681	3.65873	0.0557763	0.000805755	9.96667e-10	0.011524	1	0.886
	rs858507		7	99820877	A	G	0.27393	-0.0150636	0.00242747	5.45251e-10	A	G	-0.0643999	0.0246	0.266765	0.008695	rs858507	2	1.25457e-10	-0.0155394	0.00241573	0.159195	-0.0336585	0.0239088	1.94698e-10	41.3781	0	3.56577e-10	74.8958	3.9834	0.0459507	0.000911507	5.45252e-10	0.00884774	1	0.893
	rs858508		7	99821381	C	G	0.27547	-0.0152977	0.00242312	2.7325e-10	C	G	-0.0618009	0.0245	0.266739	0.01153	rs858508	2	6.53938e-11	-0.0157482	0.00241135	0.150301	-0.0321586	0.0223561	1.02809e-10	42.6521	0	1.80159e-10	71.9719	3.56784	0.0589088	0.000778212	2.7325e-10	0.0116529	1	0.89
	rs863450		7	99821685	C	T	0.275454	-0.0151167	0.00242325	4.42668e-10	C	T	-0.0625033	0.0244	0.265752	0.01062	rs863450	2	1.04146e-10	-0.0155795	0.00241139	0.154015	-0.03259	0.0228623	1.6223e-10	41.742	0	2.94047e-10	73.2249	3.73481	0.0532897	0.000822129	4.42667e-10	0.0104188	1	0.891
	rs858511		7	99823621	A	G	0.275377	-0.0152199	0.0024239	3.40613e-10	A	G	-0.062301	0.0245	0.266739	0.01098	rs858511	2	8.08994e-11	-0.0156762	0.00241213	0.15249	-0.0324482	0.0226785	1.26654e-10	42.2359	0	2.23812e-10	72.6556	3.65706	0.0558322	0.000805254	3.40613e-10	0.0109937	1	0.89
	rs858512		7	99824453	A	G	0.275362	-0.0150868	0.00242368	4.82396e-10	A	G	-0.0622052	0.0245	0.266739	0.01104	rs858512	2	1.16027e-10	-0.0155434	0.00241191	0.154255	-0.0323387	0.0226992	1.80347e-10	41.5308	0	3.22442e-10	72.6989	3.66286	0.0556381	0.000807012	4.82396e-10	0.0111174	1	0.889
	rs858513		7	99825558	G	A	0.275362	-0.0152392	0.00242368	3.22319e-10	G	A	-0.0622052	0.0245	0.266739	0.01101	rs858513	2	7.66393e-11	-0.0156944	0.00241191	0.152009	-0.0323945	0.0226144	1.20113e-10	42.3417	0	2.12553e-10	72.5214	3.63919	0.0564343	0.000799839	3.22319e-10	0.0111174	1	0.89
	rs858514		7	99825748	A	G	0.273807	-0.0152341	0.00242794	3.50824e-10	A	G	-0.0628972	0.0245	0.266739	0.01013	rs858514	2	8.19057e-11	-0.0156976	0.00241611	0.153486	-0.0328307	0.0230015	1.28198e-10	42.2118	0	2.32114e-10	73.3184	3.74791	0.0528737	0.000832815	3.50824e-10	0.0102514	1	0.892
	rs2950520		7	99827148	T	C	0.273714	-0.0150006	0.00242906	6.59627e-10	T	C	-0.0613968	0.0245	0.266739	0.01212	rs2950520	2	1.63093e-10	-0.0154523	0.00241721	0.153881	-0.0317936	0.0222963	2.51764e-10	40.8653	0	4.51149e-10	71.8411	3.55127	0.0594998	0.000773227	6.59627e-10	0.0122108	1	0.886
	rs866500		7	99840461	A	G	0.24709	-0.0162059	0.00250761	1.02858e-10	A	G	-0.0570996	0.0263	0.241252	0.03023	rs866500	2	3.1457e-11	-0.0165743	0.00249629	0.129544	-0.0282725	0.0186506	5.01597e-11	44.0841	0	8.51229e-11	58.2623	2.39591	0.121653	0.000487158	1.02858e-10	0.0299246	1	0.864
	rs6464547		7	143083661	A	C	0.340206	0.0130645	0.00227603	9.46513e-09	A	C	0.0684994	0.0223	0.371922	0.002139	rs6464547	2	1.71986e-09	0.0136361	0.00226427	0.184062	0.0363433	0.0273597	2.52399e-09	36.2678	0	4.76044e-09	83.649	6.11583	0.0133976	0.00128528	9.46514e-09	0.00212828	1	0.913
	rs6464548		7	143083839	T	C	0.340206	0.0131277	0.00227668	8.11011e-09	T	C	0.0693955	0.0223	0.371935	0.001877	rs6464548	2	1.42706e-09	0.0137081	0.0022649	0.184405	0.0368887	0.027792	2.10312e-09	36.6315	0	3.96042e-09	84.1294	6.30097	0.0120672	0.0013318	8.11011e-09	0.00185884	1	0.915
	rs1131885		7	143088526	C	T	0.338713	0.0136512	0.00229096	2.54228e-09	T	C	-0.0630996	0.0228	0.628151	0.005723	rs1131885	2	5.45058e-10	0.0141454	0.00227948	0.169932	0.0331721	0.0241705	8.20428e-10	38.5089	0	1.49127e-09	78.5253	4.65664	0.0309337	0.000960029	2.54228e-09	0.00564835	1	0.899
	rs3812406		7	143089159	T	C	0.341069	0.0134098	0.00228989	4.73823e-09	C	T	-0.0610034	0.0228	0.625176	0.007488	rs3812406	2	1.10004e-09	0.0138851	0.00227842	0.169997	0.0318005	0.0231746	1.63062e-09	37.139	0	3.04349e-09	76.819	4.31388	0.0378026	0.000870032	4.73824e-09	0.00745983	1	0.892
	rs6509172		19	45325391	T	C	0.388312	-0.0166496	0.00222491	7.24998e-14	T	C	-0.0501045	0.0251	0.375919	0.04546	rs6509172	2	2.34225e-14	-0.0169104	0.00221622	0.083244	-0.0240352	0.0138758	4.21421e-14	58.2213	0	6.52982e-14	43.2682	1.76268	0.184291	0.000242136	7.24997e-14	0.0459127	1	0.858
	rs1871045		19	45326768	T	C	0.381306	-0.016094	0.00222008	4.1897e-13	T	C	-0.0497997	0.0251	0.370939	0.04692	rs1871045	2	1.40452e-13	-0.0163557	0.00221145	0.0925109	-0.0236742	0.0140725	2.4589e-13	54.6994	0	3.94715e-13	44.1111	1.78926	0.181016	0.000250567	4.1897e-13	0.0472501	1	0.854
	rs61062133		19	45463256	G	C	0.0438251	0.0526036	0.00527059	1.85358e-23	G	C	0.0988041	0.0498	0.0414835	0.04747	rs61062133	2	3.90454e-24	0.0531154	0.00524132	3.90454e-24	0.0531154	0.00524132	9.05636e-24	102.697	0	1.11788e-23	0	0.851132	0.356232	0	1.85358e-23	0.0472538	1	0.903
	rs16979586		19	45471742	G	A	0.0438097	0.0525528	0.00527152	2.07922e-23	G	A	0.101898	0.0491	0.04149	0.03814	rs16979586	2	3.91297e-24	0.0531151	0.0052414	3.91297e-24	0.0531151	0.0052414	9.07574e-24	102.693	0	1.11449e-23	0	0.998504	0.317673	0	2.07922e-23	0.0379573	1	0.912
	rs112329279		19	45488093	T	C	0.0431783	0.0527742	0.00531033	2.84413e-23	T	C	0.0976982	0.0492	0.0415952	0.04714	rs112329279	2	5.889e-24	0.0532915	0.00527967	5.889e-24	0.0532915	0.00527967	1.36098e-23	101.883	0	1.58078e-23	0	0.824132	0.363975	0	2.84414e-23	0.0470627	1	0.904
	rs7257610		19	45490428	A	G	0.0437635	0.0526662	0.00527443	1.76939e-23	A	G	0.0970995	0.0492	0.0414939	0.04846	rs7257610	2	3.72082e-24	0.0531711	0.00524438	3.72082e-24	0.0531711	0.00524438	8.63387e-24	102.793	0	1.0294e-23	0	0.80635	0.369202	0	1.76939e-23	0.048431	1	0.903
	rs60461903		19	45497577	C	T	0.0436249	0.0524826	0.00528355	2.98494e-23	C	T	0.0998001	0.0493	0.0414952	0.04302	rs60461903	2	5.97123e-24	0.0530199	0.00525347	5.97123e-24	0.0530199	0.00525347	1.37981e-23	101.856	0	1.68565e-23	0	0.91073	0.339921	0	2.98493e-23	0.0429349	1	0.907
	rs73560223		19	45498622	G	A	0.0433169	0.0526923	0.00530172	2.82437e-23	G	A	0.103098	0.0494	0.0414926	0.03685	rs73560223	2	5.26706e-24	0.0532662	0.00527145	9.11339e-12	0.0539668	0.00791319	1.21845e-23	102.104	0	1.47203e-23	2.84443	1.02928	0.310329	3.61348e-05	2.82438e-23	0.0368878	1	0.913
	rs148851376		19	45500494	T	C	0.0425316	0.0532363	0.00534822	2.42191e-23	T	C	0.101401	0.0496	0.0414913	0.04084	rs148851376	2	4.70042e-24	0.0537899	0.0053174	4.70042e-24	0.0537899	0.0053174	1.08846e-23	102.33	1.11022e-16	1.30624e-23	0	0.932124	0.334312	0	2.42191e-23	0.0409165	1	0.91
	rs28725459		16	31132662	A	G	0.297598	-0.0129917	0.00236155	3.76882e-08	G	A	-0.0846977	0.0235	0.718749	0.0003082	rs28725459	2	3.16387e-07	-0.0120151	0.00234971	0.497867	0.033055	0.0487645	8.97068e-09	26.147	7.59248	1.04866e-07	94.1547	17.1079	3.53159e-05	0.0044927	3.76882e-08	0.000313167	0.999	0.204
	rs1060506		16	31133449	T	C	0.297505	-0.0129681	0.00236173	3.99817e-08	C	T	-0.0847957	0.0235	0.719737	0.0003065	rs1060506	2	3.35028e-07	-0.0119906	0.00234989	0.497379	0.0331179	0.0488019	9.37276e-09	26.0365	7.61561	1.08213e-07	94.1636	17.1339	3.4835e-05	0.00449997	3.99817e-08	0.000308177	0.999	0.204
	rs11865499		16	31132250	G	A	0.298583	-0.0129734	0.00235932	3.82409e-08	A	G	-0.0851005	0.0235	0.718749	0.0002898	rs11865499	2	3.22949e-07	-0.0119947	0.00234752	0.496695	0.0332765	0.0489577	8.62685e-09	26.1074	7.71003	1.04292e-07	94.2006	17.2431	3.28889e-05	0.00453033	3.82409e-08	0.000293129	0.999	0.203

## Sheet: ST-6
	Supplementary Table S6: MG loci with cross-trait associations in AD
	Independent SNPs	Genomic locus	Lead SNPs		CHR	BP	EA	NEA	EAF	BETA	SE	P-AD	EA	NEA	BETA	SE	EAF	P-MG	SNP	#STUDY	PVALUE_FE	BETA_FE	STD_FE	PVALUE_RE	BETA_RE	STD_RE	PVALUE_RE2	STAT1_RE2	STAT2_RE2	PVALUE_BE	I_SQUARE	Q	PVALUE_Q	TAU_SQUARE	PVAL_AD	PVAL_MG	M_val_AD	M_val_MG
	rs9271163	1	rs9271163	#	6	32577733	C	T	0.300308	0.0129687	0.00235266	3.54054e-08	C	T	0.146599	0.0242	0.317583	1.419e-09	rs9271163	2	1.25812e-09	0.0142199	0.00234162	0.245144	0.0776133	0.0667799	1.06966e-13	36.8771	19.4842	1.8421e-10	96.6894	30.206	3.885e-08	0.00863294	3.54054e-08	1.37987e-09	0.22	0.996
	rs9271548	1		#	6	32590234	A	T	0.36757	0.0122148	0.00223687	4.74364e-08	A	T	0.135998	0.0228	0.405544	2.582e-09	rs9271548	2	1.77709e-09	0.0133949	0.00222618	0.244256	0.0720268	0.0618567	2.38254e-13	36.204	18.5584	4.53687e-10	96.5746	29.194	6.54819e-08	0.00739872	4.74364e-08	2.44897e-09	0.256	0.995
	rs9271414	1			6	32587782	C	T	0.368248	0.0121101	0.00223569	6.07027e-08	C	T	0.135998	0.0228	0.405531	2.397e-09	rs9271414	2	2.32983e-09	0.01329	0.00222502	0.244987	0.0719762	0.0619091	3.03373e-13	35.6763	18.6036	3.24546e-10	96.5805	29.2437	6.38239e-08	0.00741168	6.07028e-08	2.44897e-09	0.209	0.996
	rs9270979	1			6	32573780	A	G	0.279289	0.0129115	0.00240362	7.80012e-08	A	G	0.143996	0.0243	0.317544	2.93e-09	rs9270979	2	3.04967e-09	0.0141816	0.00239195	0.244569	0.0762235	0.0655043	4.77051e-13	35.1519	18.2243	4.00174e-10	96.5299	28.8178	7.95152e-08	0.00829344	7.80012e-08	3.10854e-09	0.21	0.996
	rs9271092	1			6	32576296	A	G	0.279396	0.0132396	0.00240348	3.61855e-08	A	G	0.149402	0.0247	0.317534	1.381e-09	rs9271092	2	1.2916e-09	0.0145168	0.00239218	0.245036	0.0791017	0.068045	1.14989e-13	36.8259	19.391	1.99489e-10	96.6782	30.1042	4.09438e-08	0.00896216	3.61855e-08	1.46052e-09	0.227	0.996
	rs9271090	1			6	32576247	T	C	0.279366	0.0132335	0.00240356	3.67507e-08	T	C	0.149299	0.0247	0.317534	1.385e-09	rs9271090	2	1.31678e-09	0.0145099	0.00239226	0.245034	0.0790456	0.0679965	1.19544e-13	36.7883	19.3511	2.10607e-10	96.6735	30.0614	4.18584e-08	0.00894898	3.67507e-08	1.4988e-09	0.229	0.996
	rs9271194	1			6	32578612	T	G	0.280767	0.0132206	0.00240005	3.61917e-08	T	G	0.148196	0.0245	0.317496	1.453e-09	rs9271194	2	1.26345e-09	0.0145036	0.00238861	0.24447	0.0785061	0.0674517	1.13991e-13	36.8689	19.3654	2.07787e-10	96.6736	30.0628	4.18285e-08	0.00880617	3.61917e-08	1.45914e-09	0.231	0.996
	rs9271170	1			6	32577889	T	C	0.280798	0.0130486	0.00239979	5.40593e-08	T	C	0.144499	0.0242	0.317544	2.353e-09	rs9271170	2	1.97195e-09	0.0143287	0.00238807	0.243764	0.0765681	0.0656882	2.58114e-13	36.0012	18.6013	3.59077e-10	96.5774	29.2175	6.46923e-08	0.0083439	5.40593e-08	2.35756e-09	0.237	0.995
	rs9270908	1			6	32572148	G	A	0.345827	0.0123932	0.00226715	4.59199e-08	G	A	0.148403	0.025	0.31866	2.956e-09	rs9270908	2	2.22852e-09	0.0135026	0.00225788	0.250401	0.0781194	0.0679667	2.97633e-13	35.7629	18.5552	6.38832e-10	96.5936	29.3564	6.02159e-08	0.00893426	4.59199e-08	2.91846e-09	0.241	0.994
	rs9270999	1			6	32574438	G	A	0.280628	0.0129901	0.00240017	6.22675e-08	G	A	0.143996	0.0243	0.317544	2.975e-09	rs9270999	2	2.39558e-09	0.0142559	0.00238855	0.244052	0.0762614	0.0654649	3.83468e-13	35.6221	18.1901	5.70507e-10	96.5259	28.7841	8.09127e-08	0.00828315	6.22675e-08	3.10854e-09	0.251	0.995
	rs9271146	1			6	32577282	A	C	0.271035	0.0130816	0.00242707	7.05148e-08	A	C	0.1441	0.0244	0.315413	3.699e-09	rs9271146	2	2.71528e-09	0.0143652	0.00241515	0.243599	0.0763412	0.0654706	4.79871e-13	35.3781	17.9863	6.5124e-10	96.4974	28.5502	9.13e-08	0.00828229	7.05148e-08	3.51072e-09	0.252	0.995
	rs9271076	1			6	32575873	G	A	0.279735	0.0131166	0.0024027	4.78563e-08	G	A	0.144204	0.0241	0.317504	2.23e-09	rs9271076	2	1.68309e-09	0.0144067	0.00239084	0.243086	0.0764669	0.065507	2.12176e-13	36.3099	18.6839	3.6663e-10	96.5864	29.295	6.21574e-08	0.00829867	4.78563e-08	2.18301e-09	0.253	0.995
	rs9271247	1			6	32580112	A	G	0.278226	0.0131287	0.00240659	4.88869e-08	A	G	0.143399	0.0241	0.317491	2.599e-09	rs9271247	2	1.74903e-09	0.0144149	0.00239468	0.242666	0.0760568	0.0650977	2.60752e-13	36.235	18.3472	5.44346e-10	96.5434	28.9299	7.50445e-08	0.00819187	4.88869e-08	2.67871e-09	0.284	0.994
	rs9271172	1			6	32577975	C	T	0.279412	0.0131085	0.00240349	4.92653e-08	C	T	0.143104	0.0241	0.317491	2.847e-09	rs9271172	2	1.78464e-09	0.0143887	0.00239163	0.242676	0.0758945	0.0649601	2.81742e-13	36.1957	18.2319	6.26261e-10	96.5288	28.8087	7.98897e-08	0.00815612	4.92653e-08	2.88651e-09	0.295	0.994
	rs3997871	1			6	32580456	G	A	0.282661	0.0132113	0.00239531	3.47769e-08	G	A	0.144499	0.0241	0.317504	2.03e-09	rs3997871	2	1.19084e-09	0.0144956	0.00238356	0.242587	0.076665	0.0656073	1.45482e-13	36.9843	18.763	4.51484e-10	96.5971	29.3863	5.92958e-08	0.00832495	3.47769e-08	2.02475e-09	0.305	0.994
	rs9271173	1			6	32577981	A	G	0.279165	0.0131127	0.00240414	4.91977e-08	A	G	0.1432	0.0242	0.317531	3.166e-09	rs9271173	2	1.82743e-09	0.014384	0.00239237	0.242799	0.0759276	0.0650055	3.16961e-13	36.1495	18.0429	7.81484e-10	96.5052	28.6137	8.83543e-08	0.00816565	4.91977e-08	3.27159e-09	0.315	0.994
	rs9271073	1			6	32575803	G	T	0.279181	0.0132212	0.00240409	3.8092e-08	G	T	0.143901	0.0241	0.317504	2.4e-09	rs9271073	2	1.31945e-09	0.0145088	0.00239222	0.242268	0.076361	0.0653028	1.82041e-13	36.7843	18.5153	5.24926e-10	96.5651	29.1127	6.82883e-08	0.00824531	3.8092e-08	2.3581e-09	0.316	0.994
	rs9271174	1			6	32578040	C	G	0.278519	0.0131879	0.00240578	4.21124e-08	C	G	0.143399	0.0241	0.317491	2.587e-09	rs9271174	2	1.48778e-09	0.0144727	0.00239388	0.242275	0.0760854	0.0650681	2.25459e-13	36.5503	18.3223	6.38505e-10	96.5403	28.9038	7.60618e-08	0.00818417	4.21124e-08	2.67871e-09	0.317	0.994
	rs9271193	1			6	32578566	T	C	0.278534	0.0132337	0.00240591	3.78697e-08	T	C	0.143901	0.0241	0.317504	2.305e-09	rs9271193	2	1.30777e-09	0.0145231	0.00239401	0.242186	0.076367	0.0652966	1.80838e-13	36.8017	18.5112	5.39482e-10	96.5644	29.1067	6.84998e-08	0.00824367	3.78698e-08	2.3581e-09	0.318	0.994
	rs9271242	1			6	32579940	T	C	0.277841	0.0131726	0.0024077	4.47361e-08	T	C	0.143503	0.0242	0.317531	3.036e-09	rs9271242	2	1.62694e-09	0.0144501	0.00239587	0.24253	0.0761133	0.0651272	2.68926e-13	36.376	18.1446	7.69428e-10	96.5181	28.7199	8.36406e-08	0.00819728	4.47361e-08	3.03163e-09	0.324	0.994
	rs9271202	1			6	32578837	A	C	0.278164	0.013235	0.00240685	3.82156e-08	A	C	0.1432	0.0241	0.317491	2.711e-09	rs9271202	2	1.34303e-09	0.0145185	0.00239494	0.241878	0.0760053	0.0649448	2.14598e-13	36.7498	18.2213	7.2578e-10	96.5271	28.7944	8.04827e-08	0.00815214	3.82156e-08	2.81722e-09	0.35	0.993
	rs9271201	1			6	32578818	C	A	0.278241	0.0132416	0.00240665	3.75343e-08	C	A	0.1432	0.0241	0.317491	2.715e-09	rs9271201	2	1.31729e-09	0.0145247	0.00239474	0.241835	0.0760085	0.0649415	2.10876e-13	36.7876	18.2185	7.06345e-10	96.5268	28.7916	8.06009e-08	0.0081513	3.75343e-08	2.81722e-09	0.355	0.993
	rs9271246	1			6	32580084	A	G	0.277995	0.0132597	0.00240719	3.62212e-08	A	G	0.143303	0.0241	0.317491	2.637e-09	rs9271246	2	1.26279e-09	0.0145442	0.00239527	0.241759	0.0760705	0.0649841	1.98803e-13	36.8699	18.2539	6.88569e-10	96.5313	28.8291	7.9055e-08	0.00816233	3.62211e-08	2.74468e-09	0.358	0.993
	rs9271078	1			6	32575930	C	T	0.279597	0.0133002	0.00240296	3.11362e-08	C	T	0.143996	0.0241	0.317504	2.307e-09	rs9271078	2	1.05788e-09	0.0145867	0.0023911	0.241789	0.0764482	0.0653109	1.46273e-13	37.2152	18.5213	5.62679e-10	96.5659	29.1201	6.80272e-08	0.00824741	3.11363e-08	2.30178e-09	0.359	0.993
	rs9271192	1			6	32578530	C	A	0.278195	0.0132777	0.00240674	3.45077e-08	C	A	0.143503	0.0241	0.317491	2.541e-09	rs9271192	2	1.19234e-09	0.0145636	0.00239482	0.241726	0.0761826	0.0650752	1.81049e-13	36.9818	18.3287	6.57921e-10	96.541	28.9099	7.5823e-08	0.00818602	3.45077e-08	2.60898e-09	0.36	0.993
	rs9271252	1			6	32580288	C	G	0.278919	0.0132646	0.00240469	3.46549e-08	C	G	0.1432	0.0241	0.317491	2.75e-09	rs9271252	2	1.21067e-09	0.0145455	0.00239281	0.241682	0.0760195	0.06493	1.95232e-13	36.9521	18.2079	7.42174e-10	96.5256	28.7818	8.1007e-08	0.00814831	3.46549e-08	2.81722e-09	0.373	0.993
	rs3997874	1			6	32580741	A	G	0.277441	0.0133186	0.0024087	3.21406e-08	A	G	0.143503	0.0241	0.317491	2.551e-09	rs3997874	2	1.10039e-09	0.0146062	0.00239676	0.241455	0.0762024	0.0650547	1.68726e-13	37.1383	18.313	6.79696e-10	96.5388	28.8913	7.65556e-08	0.00818069	3.21406e-08	2.60898e-09	0.378	0.993
	rs9271198	1			6	32578726	G	A	0.278673	0.0132943	0.0024055	3.26439e-08	G	A	0.1432	0.0241	0.317491	2.734e-09	rs9271198	2	1.13297e-09	0.0145757	0.0023936	0.241486	0.0760339	0.0649151	1.8407e-13	37.0814	18.1961	7.38044e-10	96.524	28.7685	8.15673e-08	0.00814445	3.26439e-08	2.81722e-09	0.389	0.993
	rs9271200	1			6	32578756	C	T	0.280012	0.0132687	0.00240197	3.31194e-08	C	T	0.143	0.0241	0.317491	2.943e-09	rs9271200	2	1.16254e-09	0.0145447	0.00239013	0.241569	0.0759181	0.0648278	1.95878e-13	37.0312	18.1222	8.24594e-10	96.5147	28.6921	8.48486e-08	0.00812181	3.31194e-08	2.96345e-09	0.394	0.993
	rs9271205	1			6	32578941	G	A	0.278103	0.0132478	0.00240695	3.71364e-08	G	A	0.142801	0.0242	0.317531	3.536e-09	rs9271205	2	1.35315e-09	0.0145168	0.00239513	0.241733	0.0757865	0.064738	2.63429e-13	36.7352	17.8266	9.82267e-10	96.4762	28.3786	9.97627e-08	0.00809631	3.71363e-08	3.61595e-09	0.405	0.992
	rs9271260	1			6	32580507	A	C	0.277626	0.0133291	0.00240822	3.11544e-08	A	C	0.142497	0.0241	0.317491	3.247e-09	rs9271260	2	1.09229e-09	0.0146061	0.00239629	0.24095	0.0756872	0.0645456	2.06551e-13	37.1527	17.8947	9.18731e-10	96.4841	28.442	9.65479e-08	0.00804887	3.11544e-08	3.36466e-09	0.439	0.992

## Sheet: ST-7
		Supplementary Table S7: MR results and sensitivity testing of AD with MG
	A: Results of bidirectional causal relationship assessment between AD and MG
	Exposure	Outcome	Method	nIVs	OR (95%CI)	P
	AD (Jansen et al)	MG	IVW	28	0.83 (0.59 – 1.16)	0.28
			Weighted median	28	0.83 (0.51 – 1.36)	0.46
			MR Egger	28	0.86 (0.54 – 1.38)	0.54
			MR-PRESSO (Raw)	28	0.83 (0.60 – 1.14)	0.25
			MR-PRESSO (Corrected)	28	-	-
	AD (Lambert et al)	MG	IVW	11	1.02 (0.96 – 1.06)	0.85
			Weighted median	11	1.00 (0.95 – 1.05)	0.97
			MR Egger	11	1.00 (0.94 – 1.07)	0.98
			MR-PRESSO (Raw)	11	1.00 (0.96 – 1.05)	0.83
			MR-PRESSO (Corrected)	11	-	-
	MG	AD (Jansen et al)	IVW	9	1.013 (1.004 – 1.021)	2.67 × 10-3
			Weighted median	9	1.012 (1.001 – 1.023)	1.44 × 10-2
			MR Egger	9	1.020 (1.002 – 1.039)	0.069
			MR-PRESSO (Raw)	9	1.013 (1.007 – 1.018)	1.50 × 10-3
			MR-PRESSO (Corrected)	9	-	-
	MG	AD-Lambert	IVW	7	1.04 (0.95 – 1.15)	0.37
			Weighted median	7	1.03 (0.94 – 1.14)	0.5
			MR Egger	7	1.18 (0.91 – 1.53)	0.28
			MR-PRESSO (Raw)	7	1.04 (0.95 – 1.15)	0.4
			MR-PRESSO (Corrected)	7	-	-
	MG*	AD (Jansen et al)	IVW	18	1.01 (1.00 – 1.01)	0.1
			Weighted median	18	1.01 (1.00 – 1.02)	0.049
			MR Egger	18	1.02 (1.00 - 1.03)	0.096
			MR-PRESSO (Raw)	18	1.01 (1.00 – 1.01)	0.12
			MR-PRESSO (Corrected)	18	-	-
	MG*	AD-Lambert	IVW	17	1.02 (0.96 – 1.09)	0.46
			Weighted median	17	1.03 (0.95 – 1.11)	0.48
			MR Egger	17	1.13 (0.94 – 1.37	0.2
			MR-PRESSO (Raw)	17	1.02 (0.97 – 1.08)	0.45
			MR-PRESSO (Corrected)	17	-	-
	GSMR results
	Exposure	Outcome	OR (95%CI)	P	No SNPs	HEIDI test P
	MG	AD (Jansen et al)	1.011 (1.003 – 1.019)	0.01	10	0.977659
	AD (Jansen et al)	MG	1.072 (0.834 – 1.377)	0.59	42	0.651574
	MG*	AD (Jansen et al)	1.008 (1.002 – 1.014)	0.014	22	0.817081
	AD (Jansen et al)*	MG	1.065 (0.836 – 1.359)	0.61	56	0.358819
	AD: Alzheimer’s disease; MG: Myasthenia gravis; CI: Confidence interval; IVs: Instrumental variables; IVW: Inverse variance weighted; MR: Mendelian randomisation; MR-PRESSO: Mendelian randomisation pleiotropy residual sum and outlier; P: P-value; OR: Odds ratio. *IVs selected at a genome-wide suggestive significance level (P < 1×10⁻⁶).
	B: Sensitivity results
	Exposure	Outcome	Heterogeneity tests		Horizontal pleiotropy tests			MR PRESSO Global Test P
			Method	Cochran's Q P value	Method	Intercept	P value
	AD (Jansen et al)	MG	IVW	0.65	Egger intercept	-0.00186	0.81	0.71
	AD (Lambert et al)	MG	IVW	0.69	Egger intercept	0.00196	0.86	0.78
	MG	AD (Jansen et al)	IVW	0.92	Egger intercept	-0.00192	0.41	0.92
	MG	AD (Lambert et al)	IVW	0.22	Egger intercept	-0.0241	0.38	0.36
	MG*	AD (Jansen et al)	IVW	0.47	Egger intercept	-0.00197	0.25	0.5
	MG*	AD (Lambert et al)	IVW	0.55	Egger intercept	-0.0174	0.26	0.59
	AD: Alzheimer’s disease; MG: Myasthenia gravis; CI: Confidence interval; IVs: Instrumental variables; IVW: Inverse variance weighted; MR: Mendelian randomisation; MR-PRESSO: Mendelian randomisation pleiotropy residual sum and outlier; P: P-value; OR: Odds ratio. *IVs selected at a genome-wide suggestive significance level (P < 1×10⁻⁶)
	C: F-Statistics
	SNP	EA	NEA	Beta (MG)	SE (MG)	P(MG)	BETA (AD)	SE (AD)	P (AD)	BETA*SE (MG)	F-STAT
	rs115527034	C	T	-0.431907	0.0575	5.605e-14	-0.0107292	0.0051301	0.0364908	-7.51143	56.4215
	rs1264706	C	G	0.482401	0.0393	1.261e-34	0.0051399	0.00373972	0.169315	12.2748	150.672
	rs12946510	T	C	0.137499	0.0211	7.606e-11	0.000591475	0.00526941	0.910628	6.51654	42.4653
	rs215918	A	G	-0.119302	0.0216	3.423e-08	-0.00079379	0.00217686	0.715373	-5.52324	30.5062
	rs2476601	A	G	0.378197	0.0325	2.767e-31	0.00765403	0.00391797	0.0507518	11.6368	135.416
	rs4409785	C	T	0.178096	0.0267	2.73e-11	-0.000356536	0.00285608	0.900655	6.67026	44.4924
	rs7157095	T	C	-0.177298	0.0323	3.924e-08	-0.00222136	0.00276086	0.421057	-5.4891	30.1302
	rs7239261	A	C	0.194398	0.0212	3.981e-20	0.000891749	0.00218726	0.683493	9.16972	84.0837
	rs9981640	T	C	-0.166397	0.0304	4.4e-08	-0.00281727	0.0025654	0.272126	-5.47359	29.9601

## Sheet: ST-8
		Supplementary Table S8: Shared loci for AD and MG in colocalisation analysis
	chunk	NSNP	chr	st	sp	max_abs_Z_ADjan	max_abs_Z_mg	logBF_1	logBF_2	logBF_3	logBF_4	pi_1	pi_2	pi_3	pi_4	PPA_1	PPA_2	PPA_3	PPA_4
	656	5219	chr6	31571971	32682443	6.51324	10.0747	11.6766	41.1665	36.9212	52.8431	0.0100993	0.0347991	0.0011458	0.00540503	2.47214e-18	5.46586e-05	2.57913e-08	0.999945
	410	5514	chr4	10699425	12322014	5.99975	5.08719	6.94708	2.77602	5.32759	9.7231	0.0100993	0.0347991	0.0011458	0.00540503	0.102476	0.00545041	0.00230198	0.880518
	1579	4493	chr19	610770	2098063	6.52786	4.57681	9.12277	1.25558	9.076	10.3783	0.0100993	0.0347991	0.0011458	0.00540503	0.333532	0.00044029	0.0361113	0.626498
	657	4182	chr6	32682664	33236175	5.08512	7.99557	2.10381	22.3408	17.6779	24.4446	0.0100993	0.0347991	0.0011458	0.00540503	2.07592e-10	0.439846	0.000136703	0.560018
	chunk	NSNP	chr	st	sp	max_abs_Z_ADjan	max_abs_Z_mg	logBF_1	logBF_2	logBF_3	logBF_4	pi_1	pi_2	pi_3	pi_4	PPA_1	PPA_2	PPA_3	PPA_4
	1452	2410	chr16	29036613	31379355	5.50327	4.63992	5.03385	1.83696	9.25671	6.86772	0.0100993	0.0347991	0.0011458	0.00540503	0.0778658	0.0109706	0.602737	0.26079
			Columns are defined according to the GWAS‑PW segment‑level output (.segbfs.gz). chunk denotes the internal numerical identifier for each approximately independent genomic segment; NSNP is the number of SNPs in the segment; chr indicates the chromosome; and st and sp denote the start and end positions of the segment, respectively. max_abs_Z_ADjan and max_abs_Z_mg represent the maximum absolute Z‑s…

## Sheet: ST-9
	Supplementary Table S9: MG genome-wide significant genes showing evidence of association with AD
	Gene	Chr	Start	End	AD			MG			Stouffer's Method (equal weights / equal sample sizes)
					TopSNP	TopSNP Pvalue	P mBATcombo	TopSNP	TopSNP Pvalue	P mBATcombo	Z-score 1	Z-score 2	Stouffer's Z-score	P-value
	LY6G6D	6	31683125	31685696	rs11575849	0.00032	6.04e-06	rs9267549	1.36e-23	4.96e-21	-4.38	-9.34	-9.7	1.56e-22
	LY6G6F-LY6G6D	6	31674681	31685695	rs11575849	0.00032	6.11e-06	rs9267549	1.36e-23	1.52e-20	-4.37	-9.22	-9.61	3.62e-22
	DDAH2	6	31694815	31698394	rs11575849	0.00032	7.25e-06	rs9267549	1.36e-23	4.38e-21	-4.34	-9.35	-9.68	1.88e-22
	LY6G6C	6	31686425	31689523	rs11575849	0.00032	7.63e-06	rs9267549	1.36e-23	6.74e-21	-4.32	-9.3	-9.64	2.78e-22
	LY6G6F	6	31674643	31678456	rs11575849	0.00032	7.91e-06	rs9267549	1.36e-23	1.77e-20	-4.32	-9.2	-9.56	5.97e-22
	MPIG6B	6	31686371	31694491	rs11575849	0.00032	8.44e-06	rs9267549	1.36e-23	9.83e-21	-4.3	-9.26	-9.59	4.27e-22
	ENSG00000204422	6	31654739	31681849	rs11575849	0.00032	8.78e-06	rs9267549	1.36e-23	3.46e-23	-4.29	-9.85	-10	7.58e-24
	ABHD16A	6	31654732	31671133	rs11575849	0.00032	1.03e-05	rs9267549	1.36e-23	2.94e-23	-4.26	-9.87	-9.99	8.66e-24
	LY6G6E	6	31679548	31681842	rs11575849	0.00032	1.04e-05	rs9267549	1.36e-23	2.06e-21	-4.26	-9.43	-9.68	1.88e-22
	CLIC1	6	31698358	31707540	rs11575849	0.00032	2.79e-05	rs9267549	1.36e-23	9.43e-21	-4.03	-9.27	-9.4	2.63e-21
	BAG6	6	31606805	31620482	rs71563361	0.0007	0.000177	rs3130631	9.38e-28	9.06e-25	-3.57	-10.21	-9.74	9.77e-23
	APOM	6	31620193	31625987	rs71563361	0.0007	0.000199	rs3132449	1.59e-23	1.07e-22	-3.54	-9.73	-9.39	3.08e-21
	LY6G5C	6	31644461	31651817	rs11575849	0.00032	0.000214	rs9267549	1.36e-23	3.33e-23	-3.52	-9.85	-9.46	1.57e-21
	C6orf47	6	31626075	31628555	rs71563361	0.0007	0.000233	rs9267549	1.36e-23	1.96e-23	-3.5	-9.91	-9.48	1.28e-21
	TAP2	6	32789610	32806516	rs2856993	1.39e-05	0.000337	rs9276625	1.29e-15	2.89e-13	-3.4	-7.21	-7.5	3.21e-14
	GPANK1	6	31629005	31634060	rs11575849	0.00032	0.000362	rs9267549	1.36e-23	6.54e-23	-3.38	-9.78	-9.31	6.44e-21
	HLA-DOB	6	32780540	32788243	rs2856993	1.39e-05	0.00038	rs9276625	1.29e-15	4.95e-14	-3.37	-7.44	-7.64	1.06e-14
	ENSG00000250264	6	32781544	32806599	rs2856993	1.39e-05	0.000393	rs9276625	1.29e-15	4.86e-13	-3.36	-7.13	-7.42	5.9e-14
	PSMB9	6	32811913	32827628	rs2856993	1.39e-05	0.00044	rs9276772	2.25e-15	7.44e-11	-3.33	-6.41	-6.88	2.94e-12
	PSMB8	6	32808494	32812456	rs2856993	1.39e-05	0.000469	rs9276772	2.25e-15	2.24e-10	-3.31	-6.24	-6.75	7.43e-12
	TAP1	6	32812986	32821593	rs2856993	1.39e-05	0.000491	rs9276772	2.25e-15	1.07e-10	-3.3	-6.35	-6.82	4.52e-12
	NOTCH4	6	32162620	32191844	rs9267951	6.08e-06	0.000679	rs3132941	9.58e-20	1.16e-31	-3.2	-11.65	-10.5	4.21e-26
	CDSN	6	31082864	31088223	rs1265110	1.26e-05	0.000742	rs7750641	2e-28	7.71e-31	-3.18	-11.49	-10.37	1.71e-25
	TNXB	6	32008930	32083111	rs115521560	0.000893	0.000832	rs1150757	6.32e-21	1.18e-25	-3.14	-10.41	-9.58	4.81e-22
	POU5F1	6	31132114	31148508	rs1265110	1.26e-05	0.000847	rs3132510	4.72e-29	4.66e-27	-3.14	-10.71	-9.79	6.12e-23
	C6orf15	6	31079000	31080352	rs1265110	1.26e-05	0.000854	rs7750641	2e-28	1.96e-32	-3.14	-11.8	-10.56	2.25e-26
	MSH5-SAPCD1	6	31707797	31732628	rs11575849	0.00032	0.000878	rs625421	7.15e-24	1.13e-21	-3.13	-9.49	-8.92	2.24e-19
	MSH5	6	31707454	31730453	rs11575849	0.00032	0.00101	rs625421	7.15e-24	2.6e-21	-3.09	-9.4	-8.83	5.1e-19
	LY6G5B	6	31637944	31641553	rs11575849	0.00032	0.00104	rs9267549	1.36e-23	1.04e-22	-3.08	-9.74	-9.06	6.35e-20
	ENSG00000289282	6	31591651	31593276	rs71563361	0.0007	0.00117	rs3130631	9.38e-28	2.61e-26	-3.04	-10.55	-9.61	3.65e-22
	ENSG00000263020	6	31633879	31641323	rs11575849	0.00032	0.00119	rs9267549	1.36e-23	2.04e-22	-3.04	-9.67	-8.99	1.29e-19
	CSNK2B	6	31633004	31638120	rs11575849	0.00032	0.00127	rs9267549	1.36e-23	1.76e-22	-3.02	-9.68	-8.98	1.33e-19
	TCF19	6	31126324	31134936	rs1265110	1.26e-05	0.00155	rs3132510	4.72e-29	1.96e-29	-2.96	-11.2	-10.01	6.67e-24
	PRRC2A	6	31588492	31605548	rs71563361	0.0007	0.00162	rs3130631	9.38e-28	1.84e-25	-2.94	-10.36	-9.41	2.5e-21
	RNF5	6	32146182	32148570	rs17208153	1.13e-05	0.00162	rs3132941	9.58e-20	1.35e-29	-2.94	-11.24	-10.03	5.77e-24
	CCHCR1	6	31110216	31126015	rs1265110	1.26e-05	0.00163	rs3132510	4.72e-29	3.02e-29	-2.94	-11.17	-9.98	9.77e-24
	GPSM3	6	32158543	32163300	rs9267951	6.08e-06	0.00176	rs3132941	9.58e-20	2.47e-31	-2.92	-11.58	-10.25	5.64e-25
	FKBPL	6	32096484	32098065	rs17421624	0.002148	0.00189	rs1269852	9.56e-21	8.46e-26	-2.9	-10.44	-9.43	2.1e-21
	PSORS1C1	6	31082527	31107869	rs1265110	1.26e-05	0.00197	rs7750641	2e-28	1.1e-29	-2.88	-11.25	-10	7.85e-24
	ZSCAN9	6	28192664	28201265	rs1150707	0.000234	0.0021	rs13197633	9.86e-23	1.02e-16	-2.86	-8.22	-7.84	2.32e-15
	ZKSCAN4	6	28209475	28220047	rs1150707	0.000234	0.00234	rs13197633	9.86e-23	8.4e-16	-2.83	-7.96	-7.63	1.17e-14
	PSORS1C2	6	31105311	31106843	rs1265110	1.26e-05	0.00253	rs7750641	2e-28	2.17e-29	-2.8	-11.19	-9.9	2.13e-23
	NKAPL	6	28227075	28228736	rs1150707	0.000234	0.00263	rs35001169	1.02e-22	1.29e-15	-2.79	-7.91	-7.57	1.92e-14
	VWA7	6	31733367	31745105	rs11575849	0.00032	0.00288	rs625421	7.15e-24	2.31e-23	-2.76	-9.89	-8.95	1.85e-19
	AIF1	6	31582994	31584798	rs71563361	0.0007	0.00298	rs3130631	9.38e-28	2.84e-27	-2.75	-10.75	-9.55	6.58e-22
	VARS1	6	31745295	31763529	rs113525864	0.000631	0.00322	rs625421	7.15e-24	1.49e-24	-2.72	-10.16	-9.11	4.09e-20
	ZSCAN26	6	28234836	28246001	rs1150707	0.000234	0.00326	rs35001169	1.02e-22	7.26e-16	-2.72	-7.98	-7.57	1.91e-14
	SAPCD1	6	31730773	31732628	rs11575849	0.00032	0.00335	rs625421	7.15e-24	9.52e-23	-2.71	-9.75	-8.81	6.28e-19
	ENSG00000276302	6	28234899	28249357	rs1150707	0.000234	0.00352	rs35001169	1.02e-22	1.86e-15	-2.69	-7.86	-7.47	4.12e-14
	AGPAT1	6	32135989	32145873	rs17208153	1.13e-05	0.00359	rs3132941	9.58e-20	5.92e-28	-2.69	-10.9	-9.61	3.74e-22
	AGER	6	32148745	32152099	rs17208153	1.13e-05	0.0036	rs3132941	9.58e-20	1.96e-29	-2.69	-11.2	-9.82	4.5e-23
	H4C13	6	27840926	27841312	rs200972	0.000552	0.00418	rs66868086	7.96e-22	5.85e-16	-2.64	-8.01	-7.53	2.59e-14
	POLR1H	6	30026676	30032686	rs1150739	0.000226	0.00432	rs1264706	1.24e-34	3.75e-24	-2.63	-10.07	-8.98	1.38e-19
	MICA	6	31367561	31383092	rs3869129	0.000496	0.00449	rs3093958	2.61e-30	1.8e-31	-2.61	-11.61	-10.06	4.22e-24
	PGBD1	6	28249349	28270326	rs1150709	0.000274	0.00459	rs35744819	9.97e-23	8.67e-16	-2.61	-7.96	-7.47	4e-14
	C4B	6	31982572	32003195	rs115521560	0.000893	0.00491	rs386480	1.7e-21	4.79e-27	-2.58	-10.71	-9.4	2.84e-21
	ZKSCAN8P1	6	28129547	28137372	rs1225710	0.000302	0.00494	rs13197633	9.86e-23	2.97e-17	-2.58	-8.37	-7.74	4.96e-15
	H3C11	6	27839623	27840124	rs200972	0.000552	0.00593	rs66868086	7.96e-22	7.26e-16	-2.52	-7.98	-7.42	5.73e-14
	OR2B2	6	27878963	27880174	rs200972	0.000552	0.00645	rs66868086	7.96e-22	3.85e-12	-2.49	-6.84	-6.6	2.09e-11
	OR2B6	6	27925019	27925960	rs276369	0.000779	0.0071	rs13218875	1.78e-21	1.84e-14	-2.45	-7.57	-7.09	6.8e-13
	HLA-F	6	29690552	29706305	rs12663603	0.000977	0.00732	rs1610639	1.36e-16	1.2e-11	-2.44	-6.68	-6.45	5.61e-11
	H2AC16	6	27833095	27833576	rs200972	0.000552	0.00782	rs66868086	7.96e-22	3.86e-14	-2.42	-7.48	-6.99	1.33e-12
	CYP21A2	6	32006104	32009421	rs115521560	0.000893	0.00835	rs1150757	6.32e-21	2.76e-25	-2.39	-10.32	-8.99	1.21e-19
	H2AC17	6	27860477	27860963	rs200972	0.000552	0.00841	rs66868086	7.96e-22	3.55e-15	-2.39	-7.78	-7.19	3.16e-13
	PPT2	6	32121218	32131455	rs116753971	0.002233	0.00848	rs1269852	9.56e-21	1.29e-23	-2.39	-9.95	-8.72	1.36e-18
	H2BC17	6	27861203	27861669	rs200972	0.000552	0.0088	rs66868086	7.96e-22	4.83e-15	-2.37	-7.74	-7.15	4.21e-13
	C4A	6	31949829	31970458	rs115521560	0.000893	0.00886	rs537160	1.1e-21	8.64e-28	-2.37	-10.86	-9.36	4.05e-21
	HLA-E	6	30457286	30461971	rs2516648	0.000372	0.00895	rs3094694	4.11e-20	3.76e-07	-2.37	-4.95	-5.17	1.15e-07
	PBX2	6	32152510	32157979	rs17208153	1.13e-05	0.00914	rs3132941	9.58e-20	3.59e-30	-2.36	-11.35	-9.7	1.56e-22
	RPP21	6	30312908	30314661	rs3130136	0.001947	0.00919	rs3132634	8.39e-28	3.77e-22	-2.36	-9.61	-8.46	1.34e-17
	TRIM31	6	30070674	30080867	rs1150739	0.000226	0.00927	rs1264706	1.24e-34	8.39e-23	-2.35	-9.76	-8.57	5.35e-18
	VARS2	6	30881982	30894236	rs17196185	0.002119	0.00941	rs3095089	5.21e-33	1.93e-29	-2.35	-11.2	-9.58	4.67e-22
	ZKSCAN3	6	28317724	28336949	rs9301	0.000646	0.00948	rs13214023	7.36e-23	6.6e-17	-2.35	-8.27	-7.51	3e-14

## Sheet: ST-10
	Supplementary Table S10: Genes reaching genome-wide significance for AD and MG via Stouffer’s Combined P-Value
	Gene	Chr	Start	End	Alzheimer’s disease			Myasthenia gravis			Combined P-value: Stouffer's Method (equal weights / equal sample sizes)
					Top SNP	Top SNP P-value	mBATcombo	Top SNP	Top SNP P-value	P mBATcombo	Z-score 1	Z-score 2	Stouffer's Z-score	P-value
							P-value			P-value
	HLA-DRB5	6	32485130	32498064	rs5026743	1.25e-07	5.16e-06	rs9269173	1.26e-07	6.42e-05	-4.41	-3.83	-5.83	2.83e-09
	PRR14	16	30662038	30667734	rs9927137	4.44e-06	4.14e-05	rs150458589	1.52e-05	0.000242	-3.94	-3.49	-5.25	7.56e-08
	FBRS	16	30669752	30682131	rs9927137	4.44e-06	7.47e-06	rs150458589	1.52e-05	0.00024	-4.33	-3.49	-5.53	1.6e-08
	SRCAP	16	30709530	30752730	rs28853644	2.15e-05	4.3e-06	rs150458589	1.52e-05	0.000397	-4.45	-3.35	-5.52	1.71e-08
	TMEM265	16	30751963	30756517	rs28853644	2.15e-05	7.19e-06	rs35695082	2.43e-05	0.000731	-4.34	-3.18	-5.32	5.26e-08
	PHKG2	16	30759614	30772497	rs8058961	1.5e-05	3.22e-06	rs35695082	2.43e-05	0.000968	-4.51	-3.1	-5.38	3.68e-08
	RNF40	16	30773066	30787628	rs4889490	8.73e-06	1.04e-05	rs35695082	2.43e-05	0.00109	-4.26	-3.07	-5.18	1.12e-07
	ZNF629	16	30789777	30798526	rs4889490	8.73e-06	8.87e-06	rs35695082	2.43e-05	0.00127	-4.29	-3.02	-5.17	1.18e-07
	BCL7C	16	30844947	30905623	rs35675346	5.46e-07	8.42e-06	rs4889630	3.49e-06	0.000234	-4.3	-3.5	-5.52	1.73e-08
	CTF1	16	30907935	30914868	rs35675346	5.46e-07	2.79e-05	rs4889630	3.49e-06	0.000126	-4.03	-3.66	-5.44	2.7e-08
	FBXL19	16	30934376	30960104	rs35675346	5.46e-07	2.23e-05	rs17855121	4.86e-05	0.000236	-4.08	-3.5	-5.36	4.18e-08
	ORAI3	16	30960389	30967782	rs35675346	5.46e-07	3.38e-06	rs17855121	4.86e-05	0.000395	-4.5	-3.36	-5.56	1.38e-08
	SETD1A	16	30969075	30995985	rs35675346	5.46e-07	3.23e-05	rs17855121	4.86e-05	0.000478	-4	-3.3	-5.16	1.23e-07
	HSD3B7	16	30996528	31000468	rs7200879	1.55e-06	5.72e-06	rs17855121	4.86e-05	0.000244	-4.39	-3.49	-5.57	1.28e-08
	STX1B	16	31000577	31021959	rs12716979	3.18e-06	7.24e-06	rs17855121	4.86e-05	0.000433	-4.34	-3.33	-5.42	2.96e-08
	STX4	16	31044210	31054296	rs12716979	3.18e-06	5.53e-06	rs17855121	4.86e-05	0.000155	-4.4	-3.61	-5.66	7.62e-09

[truncated: 7 more sheets: ST-11, ST-12, ST-13, ST-14, ST-15, ST-16, ST-17]
